# Supplementary material for: Global liver gene expression differences in Nelore steers with divergent residual feed intake phenotypes
Source: BMC Genomics. 2015 Mar 25;16(1):242. doi: 10.1186/s12864-015-1464-x (PMC4381482; doi:10.1186/s12864-015-1464-x)
Supplement: Additional file 3: Table S1. — Enriched GO terms from DAVID software for differentially expressed genes. [file 12864_2015_1464_MOESM3_ESM.xlsx]

## Sheet: Sheet1
Annotation Cluster 1	Enrichment Score: 3.890823237776242
Category	Term	Count	%	PValue	Genes	List Total	Pop Hits	Pop Total	Fold Enrichment	Bonferroni	Benjamini	FDR
SP_PIR_KEYWORDS	signal	37	2.96	1.40257e-06	CRELD2, TNFRSF8, SFTPA1, UGT3A1, C1QC, ERO1LB, GPC3, FOLR2, CTGF, GPX3, ROBO2, UGT2A3, FCGR3A, CFD, PCSK5, CYR61, FAM174B, CACNA2D1, CR2, SELL, RNASE6, CST3, SIGLEC12, PCDH7, LRRC25, C1QA, HYOU1, NPC2, RNF150, SFRP2, COL1A2, ACE2, PGCP, COL1A1, CHRNE, UGGT1, WFDC2	98	3250	19235	2.23452	0.000323941	0.000161984	0.00179938
UP_SEQ_FEATURE	signal peptide	37	2.96	1.63633e-06	CRELD2, TNFRSF8, SFTPA1, UGT3A1, C1QC, ERO1LB, GPC3, FOLR2, CTGF, GPX3, ROBO2, UGT2A3, FCGR3A, CFD, PCSK5, CYR61, FAM174B, CACNA2D1, CR2, SELL, RNASE6, CST3, SIGLEC12, PCDH7, LRRC25, C1QA, HYOU1, NPC2, RNF150, SFRP2, COL1A2, ACE2, PGCP, COL1A1, CHRNE, UGGT1, WFDC2	98	3250	19113	2.22035	0.000655955	0.000655955	0.00228317
SP_PIR_KEYWORDS	glycoprotein	40	3.2	6.3666e-05	MSR1, CRELD2, TNFRSF8, SFTPA1, CHPF2, C1QC, UGT3A1, ERO1LB, SLC2A5, GPC3, FOLR2, CTGF, ROBO2, UGT2A3, FCGR3A, PCSK5, FAM174B, CACNA2D1, PTGER3, CR2, SELL, RNASE6, SIGLEC12, PCDH7, GLCE, LRRC25, C1QA, HYOU1, CYBB, NPC2, RNF150, COL1A2, ACE2, SLC5A8, PGCP, COL1A1, CHRNE, UGGT1, WFDC2, TM4SF5	98	4318	19235	1.81821	0.0145997	0.00367008	0.0816482
UP_SEQ_FEATURE	glycosylation site:N-linked (GlcNAc...)	39	3.12	6.37559e-05	MSR1, CRELD2, TNFRSF8, CHPF2, SFTPA1, UGT3A1, ERO1LB, SLC2A5, GPC3, FOLR2, CTGF, ROBO2, UGT2A3, FCGR3A, PCSK5, FAM174B, CACNA2D1, PTGER3, CR2, SELL, RNASE6, SIGLEC12, PCDH7, GLCE, LRRC25, C1QA, HYOU1, CYBB, NPC2, RNF150, COL1A2, ACE2, SLC5A8, PGCP, COL1A1, CHRNE, UGGT1, WFDC2, TM4SF5	98	4129	19113	1.84214	0.0252429	0.0127021	0.0889227
UP_SEQ_FEATURE	topological domain:Cytoplasmic	27	2.16	0.0159725	MSR1, TNFRSF8, CHPF2, UGT3A1, SLC2A5, ROBO2, UGT2A3, FCGR3A, TCIRG1, FAM174B, CACNA2D1, PTGER3, CR2, SELL, FADS2, SIGLEC12, PCDH7, GLCE, LRRC25, CYBB, RNF150, ATP2A2, SLC41A2, SLC5A8, ACE2, CHRNE, TM4SF5	98	3374	19113	1.56071	0.99843	0.602428	20.1216
UP_SEQ_FEATURE	topological domain:Extracellular	22	1.76	0.0303714	FAM174B, CACNA2D1, PTGER3, CR2, MSR1, SELL, TNFRSF8, SIGLEC12, PCDH7, UGT3A1, LRRC25, CYBB, RNF150, SLC2A5, SLC41A2, SLC5A8, ACE2, ROBO2, UGT2A3, FCGR3A, CHRNE, TM4SF5	98	2719	19113	1.57803	0.999996	0.746956	34.9715
Annotation Cluster 2	Enrichment Score: 3.557426506155592
Category	Term	Count	%	PValue	Genes	List Total	Pop Hits	Pop Total	Fold Enrichment	Bonferroni	Benjamini	FDR
SP_PIR_KEYWORDS	signal	37	2.96	1.40257e-06	CRELD2, TNFRSF8, SFTPA1, UGT3A1, C1QC, ERO1LB, GPC3, FOLR2, CTGF, GPX3, ROBO2, UGT2A3, FCGR3A, CFD, PCSK5, CYR61, FAM174B, CACNA2D1, CR2, SELL, RNASE6, CST3, SIGLEC12, PCDH7, LRRC25, C1QA, HYOU1, NPC2, RNF150, SFRP2, COL1A2, ACE2, PGCP, COL1A1, CHRNE, UGGT1, WFDC2	98	3250	19235	2.23452	0.000323941	0.000161984	0.00179938
UP_SEQ_FEATURE	signal peptide	37	2.96	1.63633e-06	CRELD2, TNFRSF8, SFTPA1, UGT3A1, C1QC, ERO1LB, GPC3, FOLR2, CTGF, GPX3, ROBO2, UGT2A3, FCGR3A, CFD, PCSK5, CYR61, FAM174B, CACNA2D1, CR2, SELL, RNASE6, CST3, SIGLEC12, PCDH7, LRRC25, C1QA, HYOU1, NPC2, RNF150, SFRP2, COL1A2, ACE2, PGCP, COL1A1, CHRNE, UGGT1, WFDC2	98	3250	19113	2.22035	0.000655955	0.000655955	0.00228317
SP_PIR_KEYWORDS	Secreted	22	1.76	8.49386e-05	CRELD2, RNASE6, CST3, SFTPA1, C1QC, C1QA, NPC2, GPC3, ISG15, FOLR2, CTGF, SFRP2, GPX3, COL1A2, ACE2, PGCP, COL1A1, FCGR3A, CFD, PCSK5, WFDC2, CYR61	98	1689	19235	2.55658	0.0194304	0.00391664	0.108915
GOTERM_CC_FAT	GO:0005615~extracellular space	13	1.04	0.00107326	MSR1, CST3, SFTPA1, C1QA, GPC3, ISG15, GPX3, ACE2, COL1A2, PGCP, CFD, PCSK5, WFDC2	81	685	12782	2.99479	0.16417	0.16417	1.29763
SP_PIR_KEYWORDS	disulfide bond	27	2.16	0.00220925	MSR1, CRELD2, TNFRSF8, SFTPA1, C1QC, ERO1LB, FOLR2, CTGF, ROBO2, MYOM1, CFD, FCGR3A, CYR61, CACNA2D1, CR2, SELL, RNASE6, S100A11, CST3, SIGLEC12, C1QA, NPC2, SFRP2, ACE2, COL1A1, CHRNE, WFDC2	98	2924	19235	1.81239	0.400045	0.0453834	2.79757
GOTERM_CC_FAT	GO:0044421~extracellular region part	15	1.2	0.00233573	MSR1, CST3, SFTPA1, C1QA, GPC3, ISG15, CTGF, GPX3, COL1A2, ACE2, COL1A1, PGCP, CFD, PCSK5, WFDC2	81	960	12782	2.46566	0.323297	0.17738	2.80423
GOTERM_CC_FAT	GO:0005576~extracellular region	23	1.84	0.00497997	CRELD2, MSR1, RNASE6, CST3, SFTPA1, C1QC, C1QA, NPC2, GPC3, ISG15, FOLR2, CTGF, SFRP2, GPX3, COL1A2, ACE2, PGCP, COL1A1, FCGR3A, CFD, PCSK5, WFDC2, CYR61	81	2010	12782	1.8057	0.565575	0.242636	5.89165
UP_SEQ_FEATURE	disulfide bond	25	2	0.00645788	MSR1, CRELD2, TNFRSF8, SFTPA1, C1QC, ERO1LB, CTGF, ROBO2, MYOM1, CFD, FCGR3A, CYR61, CR2, SELL, RNASE6, CST3, S100A11, SIGLEC12, C1QA, NPC2, SFRP2, ACE2, COL1A1, CHRNE, WFDC2	98	2819	19113	1.72961	0.925578	0.351441	8.64342
Annotation Cluster 3	Enrichment Score: 2.744325750504063
Category	Term	Count	%	PValue	Genes	List Total	Pop Hits	Pop Total	Fold Enrichment	Bonferroni	Benjamini	FDR
GOTERM_BP_FAT	GO:0001822~kidney development	6	0.48	0.000287187	GPC3, SALL1, SIX1, ROBO2, SMAD1, PCSK5	83	96	13528	10.1867	0.221783	0.221783	0.44496
GOTERM_BP_FAT	GO:0035295~tube development	8	0.64	0.000369745	GPC3, CTGF, SALL1, SIX1, HOPX, ROBO2, PCSK5, CYR61	83	220	13528	5.92683	0.275916	0.149069	0.572531
GOTERM_BP_FAT	GO:0001655~urogenital system development	6	0.48	0.000538287	GPC3, SALL1, SIX1, ROBO2, SMAD1, PCSK5	83	110	13528	8.89025	0.37503	0.145026	0.83249
GOTERM_BP_FAT	GO:0001657~ureteric bud development	4	0.32	0.00122153	GPC3, SALL1, SIX1, ROBO2	83	35	13528	18.6272	0.655977	0.234145	1.87982
GOTERM_BP_FAT	GO:0001656~metanephros development	4	0.32	0.00237685	GPC3, SALL1, SIX1, ROBO2	83	44	13528	14.8171	0.874752	0.228704	3.62729
GOTERM_BP_FAT	GO:0045165~cell fate commitment	3	0.24	0.20609	SALL1, SIX1, SMAD1	83	139	13528	3.51773	1	0.93187	97.2213
Annotation Cluster 4	Enrichment Score: 2.1355558399705377
Category	Term	Count	%	PValue	Genes	List Total	Pop Hits	Pop Total	Fold Enrichment	Bonferroni	Benjamini	FDR
SP_PIR_KEYWORDS	hydroxyproline	6	0.48	1.12738e-06	C1QA, COL1A2, CST3, SFTPA1, COL1A1, C1QC	98	37	19235	31.8285	0.000260391	0.000260391	0.00144634
SP_PIR_KEYWORDS	hydroxylysine	5	0.4	1.72229e-05	C1QA, COL1A2, SFTPA1, COL1A1, C1QC	98	31	19235	31.6573	0.00397063	0.0013253	0.0220936
INTERPRO	IPR008160:Collagen triple helix repeat	6	0.48	0.000111586	C1QA, MSR1, COL1A2, SFTPA1, COL1A1, C1QC	95	84	16659	12.5256	0.0271869	0.0271869	0.144589
SP_PIR_KEYWORDS	collagen	6	0.48	0.000118985	C1QA, MSR1, COL1A2, SFTPA1, COL1A1, C1QC	98	95	19235	12.3963	0.0271128	0.00391904	0.152542
SP_PIR_KEYWORDS	hydroxylation	5	0.4	0.000455858	C1QA, COL1A2, SFTPA1, COL1A1, C1QC	98	71	19235	13.8222	0.09997	0.0130796	0.58326
SP_PIR_KEYWORDS	triple helix	4	0.32	0.000504375	C1QA, COL1A2, COL1A1, C1QC	98	31	19235	25.3259	0.110005	0.0128654	0.64515
UP_SEQ_FEATURE	domain:Collagen-like	4	0.32	0.000801222	C1QA, MSR1, SFTPA1, C1QC	98	36	19113	21.6701	0.27488	0.1016	1.11217
UP_SEQ_FEATURE	glycosylation site:O-linked (Gal...)	3	0.24	0.000896666	C1QA, COL1A1, C1QC	98	9	19113	65.0102	0.302131	0.0860058	1.24389
UP_SEQ_FEATURE	domain:VWFC	3	0.24	0.00369912	CTGF, COL1A1, CYR61	98	18	19113	32.5051	0.773746	0.257119	5.03958
GOTERM_BP_FAT	GO:0043588~skin development	3	0.24	0.0132535	IRF6, COL1A2, COL1A1	83	29	13528	16.8608	0.999991	0.495989	18.7103
SMART	SM00214:VWC	3	0.24	0.0173358	CTGF, COL1A1, CYR61	47	40	9079	14.4878	0.552661	0.552661	15.2353
INTERPRO	IPR001007:von Willebrand factor, type C	3	0.24	0.0213811	CTGF, COL1A1, CYR61	95	40	16659	13.1518	0.995197	0.930693	24.4398
GOTERM_BP_FAT	GO:0048729~tissue morphogenesis	5	0.4	0.023748	GPC3, SIX1, COL1A2, SMAD1, COL1A1	83	180	13528	4.52744	1	0.598387	31.1447
GOTERM_BP_FAT	GO:0030198~extracellular matrix organization	4	0.32	0.0252292	COL1A2, CST3, COL1A1, CYR61	83	104	13528	6.26877	1	0.605243	32.7489
GOTERM_BP_FAT	GO:0008544~epidermis development	5	0.4	0.0254867	ATP2A2, IRF6, CTGF, COL1A2, COL1A1	83	184	13528	4.42902	1	0.594054	33.0242
GOTERM_MF_FAT	GO:0019838~growth factor binding	4	0.32	0.0260949	CTGF, COL1A2, COL1A1, CYR61	80	105	12983	6.18238	0.999094	0.903253	29.2945
GOTERM_BP_FAT	GO:0007398~ectoderm development	5	0.4	0.0326804	ATP2A2, IRF6, CTGF, COL1A2, COL1A1	83	199	13528	4.09517	1	0.672294	40.3022
GOTERM_BP_FAT	GO:0001501~skeletal system development	6	0.48	0.0442682	CTGF, SIX1, COL1A2, SMAD1, COL1A1, PCSK5	83	319	13528	3.0656	1	0.720593	50.4897
GOTERM_BP_FAT	GO:0001568~blood vessel development	5	0.4	0.0614973	CTGF, COL1A2, TGM2, COL1A1, CYR61	83	245	13528	3.32628	1	0.758465	62.6723
GOTERM_BP_FAT	GO:0001944~vasculature development	5	0.4	0.0660045	CTGF, COL1A2, TGM2, COL1A1, CYR61	83	251	13528	3.24677	1	0.766352	65.3606
GOTERM_BP_FAT	GO:0043062~extracellular structure organization	4	0.32	0.0764285	COL1A2, CST3, COL1A1, CYR61	83	163	13528	3.9997	1	0.786141	70.9
SP_PIR_KEYWORDS	extracellular matrix	4	0.32	0.122323	CTGF, COL1A2, SFTPA1, COL1A1	98	241	19235	3.25768	1	0.621773	81.249
GOTERM_CC_FAT	GO:0005578~proteinaceous extracellular matrix	5	0.4	0.140495	GPC3, CTGF, COL1A2, SFTPA1, COL1A1	81	320	12782	2.46566	1	0.993634	84.1419
GOTERM_CC_FAT	GO:0031012~extracellular matrix	5	0.4	0.169915	GPC3, CTGF, COL1A2, SFTPA1, COL1A1	81	345	12782	2.28699	1	0.994391	89.6181
GOTERM_BP_FAT	GO:0030155~regulation of cell adhesion	3	0.24	0.201667	TGM2, COL1A1, CYR61	83	137	13528	3.56908	1	0.932356	96.971
GOTERM_BP_FAT	GO:0048514~blood vessel morphogenesis	3	0.24	0.366775	CTGF, TGM2, CYR61	83	211	13528	2.31736	1	0.969776	99.917
Annotation Cluster 5	Enrichment Score: 1.7348794626706405
Category	Term	Count	%	PValue	Genes	List Total	Pop Hits	Pop Total	Fold Enrichment	Bonferroni	Benjamini	FDR
GOTERM_BP_FAT	GO:0051605~protein maturation by peptide bond cleavage	5	0.4	0.00182628	C1QA, CR2, CFD, C1QC, PCSK5	83	86	13528	9.47604	0.797253	0.27324	2.79819
GOTERM_BP_FAT	GO:0006956~complement activation	4	0.32	0.00207827	C1QA, CR2, CFD, C1QC	83	42	13528	15.5227	0.83736	0.261182	3.17849
GOTERM_BP_FAT	GO:0002541~activation of plasma proteins involved in acute inflammatory response	4	0.32	0.00222445	C1QA, CR2, CFD, C1QC	83	43	13528	15.1617	0.856885	0.242498	3.39845
GOTERM_BP_FAT	GO:0002526~acute inflammatory response	5	0.4	0.00294092	C1QA, CR2, PTGER3, CFD, C1QC	83	98	13528	8.31571	0.923557	0.248504	4.46985
GOTERM_BP_FAT	GO:0006954~inflammatory response	8	0.64	0.00352623	C1QA, FOS, CYBB, CR2, PTGER3, SMAD1, CFD, C1QC	83	325	13528	4.01201	0.954217	0.265367	5.33684
GOTERM_BP_FAT	GO:0006952~defense response	11	0.88	0.00392228	C1QA, TCIRG1, FOS, CYBB, CR2, PTGER3, RNASE6, CST3, SMAD1, CFD, C1QC	83	615	13528	2.91523	0.967642	0.267944	5.91932
GOTERM_BP_FAT	GO:0016485~protein processing	5	0.4	0.00474396	C1QA, CR2, CFD, C1QC, PCSK5	83	112	13528	7.27625	0.984257	0.292448	7.11708
GOTERM_BP_FAT	GO:0051604~protein maturation	5	0.4	0.00641061	C1QA, CR2, CFD, C1QC, PCSK5	83	122	13528	6.67983	0.996355	0.350715	9.50288
SP_PIR_KEYWORDS	innate immunity	4	0.32	0.00719639	C1QA, CR2, CFD, C1QC	98	78	19235	10.0654	0.811447	0.129799	8.84952
SP_PIR_KEYWORDS	complement pathway	3	0.24	0.00935234	C1QA, CR2, C1QC	98	29	19235	20.3044	0.885886	0.153772	11.3566
GOTERM_BP_FAT	GO:0045087~innate immune response	5	0.4	0.00981655	C1QA, CYBB, CR2, CFD, C1QC	83	138	13528	5.90536	0.999818	0.459444	14.2012
GOTERM_BP_FAT	GO:0006959~humoral immune response	4	0.32	0.0121972	C1QA, CR2, CFD, C1QC	83	79	13528	8.25255	0.999978	0.488087	17.3486
GOTERM_BP_FAT	GO:0006958~complement activation, classical pathway	3	0.24	0.0132535	C1QA, CR2, C1QC	83	29	13528	16.8608	0.999991	0.495989	18.7103
KEGG_PATHWAY	hsa04610:Complement and coagulation cascades	4	0.32	0.0143712	C1QA, CR2, CFD, C1QC	39	69	5085	7.55853	0.580431	0.251369	13.5037
GOTERM_BP_FAT	GO:0009611~response to wounding	9	0.72	0.0148098	C1QA, FOS, CYBB, CR2, PTGER3, CTGF, SMAD1, CFD, C1QC	83	530	13528	2.76772	0.999998	0.515019	20.6782
GOTERM_BP_FAT	GO:0002455~humoral immune response mediated by circulating immunoglobulin	3	0.24	0.0150615	C1QA, CR2, C1QC	83	31	13528	15.773	0.999998	0.502072	20.9923
GOTERM_BP_FAT	GO:0002253~activation of immune response	4	0.32	0.0193838	C1QA, CR2, CFD, C1QC	83	94	13528	6.93566	1	0.556795	26.2072
SP_PIR_KEYWORDS	immune response	5	0.4	0.0267744	C1QA, CR2, LST1, CFD, C1QC	98	224	19235	4.38115	0.998106	0.269086	29.4028
GOTERM_BP_FAT	GO:0016064~immunoglobulin mediated immune response	3	0.24	0.0423938	C1QA, CR2, C1QC	83	54	13528	9.05489	1	0.716508	48.9604
GOTERM_BP_FAT	GO:0019724~B cell mediated immunity	3	0.24	0.0452724	C1QA, CR2, C1QC	83	56	13528	8.7315	1	0.717455	51.2912
GOTERM_BP_FAT	GO:0002252~immune effector process	4	0.32	0.0478028	C1QA, CR2, CFD, C1QC	83	134	13528	4.86531	1	0.726328	53.2575
GOTERM_BP_FAT	GO:0048584~positive regulation of response to stimulus	5	0.4	0.055057	C1QA, CR2, TGM2, CFD, C1QC	83	236	13528	3.45313	1	0.746728	58.4907
GOTERM_BP_FAT	GO:0050778~positive regulation of immune response	4	0.32	0.0579105	C1QA, CR2, CFD, C1QC	83	145	13528	4.49622	1	0.755254	60.3947
GOTERM_BP_FAT	GO:0002449~lymphocyte mediated immunity	3	0.24	0.0672775	C1QA, CR2, C1QC	83	70	13528	6.9852	1	0.764884	66.0864
GOTERM_BP_FAT	GO:0002250~adaptive immune response	3	0.24	0.079361	C1QA, CR2, C1QC	83	77	13528	6.35018	1	0.784732	72.302
GOTERM_BP_FAT	GO:0002460~adaptive immune response based on somatic recombination of immune receptors built from immunoglobulin superfamily domains	3	0.24	0.079361	C1QA, CR2, C1QC	83	77	13528	6.35018	1	0.784732	72.302
GOTERM_BP_FAT	GO:0002443~leukocyte mediated immunity	3	0.24	0.0957942	C1QA, CR2, C1QC	83	86	13528	5.68563	1	0.839819	79.0588
GOTERM_BP_FAT	GO:0006955~immune response	8	0.64	0.124436	C1QA, CYBB, CR2, LST1, IFITM3, FCGR3A, CFD, C1QC	83	690	13528	1.88972	1	0.897174	87.2955
GOTERM_BP_FAT	GO:0002684~positive regulation of immune system process	4	0.32	0.175235	C1QA, CR2, CFD, C1QC	83	238	13528	2.73929	1	0.927774	94.9773
GOTERM_BP_FAT	GO:0006508~proteolysis	10	0.8	0.187047	C1QA, CR2, ISG15, ACE2, PGCP, FBXL14, CFD, C1QC, PCSK5, WFDC2	83	1054	13528	1.54638	1	0.935374	95.9852
Annotation Cluster 6	Enrichment Score: 1.6340662507899266
Category	Term	Count	%	PValue	Genes	List Total	Pop Hits	Pop Total	Fold Enrichment	Bonferroni	Benjamini	FDR
GOTERM_BP_FAT	GO:0035295~tube development	8	0.64	0.000369745	GPC3, CTGF, SALL1, SIX1, HOPX, ROBO2, PCSK5, CYR61	83	220	13528	5.92683	0.275916	0.149069	0.572531
GOTERM_BP_FAT	GO:0048754~branching morphogenesis of a tube	3	0.24	0.0590664	GPC3, SIX1, CYR61	83	65	13528	7.52252	1	0.753083	61.1426
GOTERM_BP_FAT	GO:0001763~morphogenesis of a branching structure	3	0.24	0.0741025	GPC3, SIX1, CYR61	83	74	13528	6.60762	1	0.782941	69.7411
GOTERM_BP_FAT	GO:0035239~tube morphogenesis	3	0.24	0.179746	GPC3, SIX1, CYR61	83	127	13528	3.85011	1	0.930135	95.3873
Annotation Cluster 7	Enrichment Score: 1.54121763350354
Category	Term	Count	%	PValue	Genes	List Total	Pop Hits	Pop Total	Fold Enrichment	Bonferroni	Benjamini	FDR
GOTERM_BP_FAT	GO:0000302~response to reactive oxygen species	4	0.32	0.0105962	FOS, UCP2, GPX3, COL1A1	83	75	13528	8.69269	0.999909	0.46205	15.2442
GOTERM_BP_FAT	GO:0006979~response to oxidative stress	5	0.4	0.0175304	FOS, UCP2, GPX3, CA3, COL1A1	83	164	13528	4.96914	1	0.537906	24.0118
GOTERM_BP_FAT	GO:0010035~response to inorganic substance	4	0.32	0.128058	FOS, UCP2, GPX3, COL1A1	83	205	13528	3.18025	1	0.895352	88.0874
Annotation Cluster 8	Enrichment Score: 1.506605075945821
Category	Term	Count	%	PValue	Genes	List Total	Pop Hits	Pop Total	Fold Enrichment	Bonferroni	Benjamini	FDR
GOTERM_BP_FAT	GO:0001822~kidney development	6	0.48	0.000287187	GPC3, SALL1, SIX1, ROBO2, SMAD1, PCSK5	83	96	13528	10.1867	0.221783	0.221783	0.44496
GOTERM_BP_FAT	GO:0001655~urogenital system development	6	0.48	0.000538287	GPC3, SALL1, SIX1, ROBO2, SMAD1, PCSK5	83	110	13528	8.89025	0.37503	0.145026	0.83249
GOTERM_BP_FAT	GO:0045664~regulation of neuron differentiation	3	0.24	0.192856	SIX1, ROBO2, SMAD1	83	133	13528	3.67642	1	0.93089	96.4082
GOTERM_BP_FAT	GO:0050767~regulation of neurogenesis	3	0.24	0.266527	SIX1, ROBO2, SMAD1	83	166	13528	2.94557	1	0.952186	99.1873
GOTERM_BP_FAT	GO:0051960~regulation of nervous system development	3	0.24	0.324842	SIX1, ROBO2, SMAD1	83	192	13528	2.54669	1	0.964183	99.7754
GOTERM_BP_FAT	GO:0060284~regulation of cell development	3	0.24	0.353626	SIX1, ROBO2, SMAD1	83	205	13528	2.38519	1	0.965655	99.8858
Annotation Cluster 9	Enrichment Score: 1.2045073509994717
Category	Term	Count	%	PValue	Genes	List Total	Pop Hits	Pop Total	Fold Enrichment	Bonferroni	Benjamini	FDR
GOTERM_BP_FAT	GO:0008217~regulation of blood pressure	4	0.32	0.0227893	ACTA2, COL1A2, ACE2, PCSK5	83	100	13528	6.51952	1	0.599397	30.0873
GOTERM_BP_FAT	GO:0003013~circulatory system process	4	0.32	0.103365	ACTA2, COL1A2, ACE2, PCSK5	83	186	13528	3.50512	1	0.856852	81.6216
GOTERM_BP_FAT	GO:0008015~blood circulation	4	0.32	0.103365	ACTA2, COL1A2, ACE2, PCSK5	83	186	13528	3.50512	1	0.856852	81.6216
Annotation Cluster 10	Enrichment Score: 1.1011049437483382
Category	Term	Count	%	PValue	Genes	List Total	Pop Hits	Pop Total	Fold Enrichment	Bonferroni	Benjamini	FDR
UP_SEQ_FEATURE	topological domain:Cytoplasmic	27	2.16	0.0159725	MSR1, TNFRSF8, CHPF2, UGT3A1, SLC2A5, ROBO2, UGT2A3, FCGR3A, TCIRG1, FAM174B, CACNA2D1, PTGER3, CR2, SELL, FADS2, SIGLEC12, PCDH7, GLCE, LRRC25, CYBB, RNF150, ATP2A2, SLC41A2, SLC5A8, ACE2, CHRNE, TM4SF5	98	3374	19113	1.56071	0.99843	0.602428	20.1216
UP_SEQ_FEATURE	topological domain:Extracellular	22	1.76	0.0303714	FAM174B, CACNA2D1, PTGER3, CR2, MSR1, SELL, TNFRSF8, SIGLEC12, PCDH7, UGT3A1, LRRC25, CYBB, RNF150, SLC2A5, SLC41A2, SLC5A8, ACE2, ROBO2, UGT2A3, FCGR3A, CHRNE, TM4SF5	98	2719	19113	1.57803	0.999996	0.746956	34.9715
UP_SEQ_FEATURE	transmembrane region	34	2.72	0.0416491	SLC45A3, MSR1, LST1, IFITM3, TNFRSF8, CHPF2, ABCA3, UGT3A1, SLC2A5, ROBO2, UGT2A3, FCGR3A, TCIRG1, FAM174B, CACNA2D1, PTGER3, CR2, SELL, FADS2, SLC10A7, SIGLEC12, PCDH7, GLCE, LRRC25, CYBB, IFI27, RNF150, ATP2A2, UCP2, SLC41A2, SLC5A8, ACE2, CHRNE, TM4SF5	98	4911	19113	1.35024	1	0.787927	44.7656
SP_PIR_KEYWORDS	transmembrane	34	2.72	0.0450666	SLC45A3, MSR1, LST1, IFITM3, TNFRSF8, CHPF2, ABCA3, UGT3A1, SLC2A5, ROBO2, UGT2A3, FCGR3A, TCIRG1, FAM174B, CACNA2D1, PTGER3, CR2, SELL, FADS2, SLC10A7, SIGLEC12, PCDH7, GLCE, LRRC25, CYBB, IFI27, RNF150, ATP2A2, UCP2, SLC41A2, SLC5A8, ACE2, CHRNE, TM4SF5	98	4973	19235	1.34192	0.999976	0.370696	44.6562
SP_PIR_KEYWORDS	membrane	40	3.2	0.067201	SLC45A3, MSR1, LST1, CYP2B6, IFITM3, TNFRSF8, GNG11, CHPF2, ABCA3, UGT3A1, ERO1LB, SLC2A5, GPC3, FOLR2, ROBO2, UGT2A3, FCGR3A, TCIRG1, FAM174B, CACNA2D1, PTGER3, CR2, SELL, FADS2, SLC10A7, SIGLEC12, PCDH7, GLCE, CYP4B1, LRRC25, CYBB, IFI27, RNF150, ATP2A2, UCP2, SLC41A2, ACE2, SLC5A8, CHRNE, TM4SF5	98	6256	19235	1.25496	1	0.488071	59.036
GOTERM_CC_FAT	GO:0005886~plasma membrane	29	2.32	0.170837	MSR1, IFITM3, VIM, TNFRSF8, GNG11, ABCA3, GPC3, SLC2A5, FOLR2, CTGF, TGM2, ROBO2, FCGR3A, TCIRG1, CACNA2D1, PTGER3, CR2, SELL, FADS2, PCDH7, CYBB, ATP2A2, SLC41A2, COL1A2, SLC5A8, ACE2, COL1A1, CHRNE, TM4SF5	81	3777	12782	1.21162	1	0.988546	89.7576
GOTERM_CC_FAT	GO:0016021~integral to membrane	36	2.88	0.377426	SLC45A3, MSR1, LST1, IFITM3, TNFRSF8, CHPF2, ABCA3, UGT3A1, SLC2A5, GPC3, ROBO2, UGT2A3, FCGR3A, TCIRG1, FAM174B, CACNA2D1, PTGER3, CR2, SELL, FADS2, SLC10A7, SIGLEC12, PCDH7, SMAD1, GLCE, LRRC25, CYBB, IFI27, RNF150, ATP2A2, UCP2, SLC41A2, SLC5A8, ACE2, CHRNE, TM4SF5	81	5297	12782	1.07247	1	0.99289	99.6862
GOTERM_CC_FAT	GO:0031224~intrinsic to membrane	37	2.96	0.393615	SLC45A3, MSR1, LST1, IFITM3, TNFRSF8, CHPF2, ABCA3, UGT3A1, SLC2A5, GPC3, FOLR2, ROBO2, UGT2A3, FCGR3A, TCIRG1, FAM174B, CACNA2D1, PTGER3, CR2, SELL, FADS2, SLC10A7, SIGLEC12, PCDH7, SMAD1, GLCE, LRRC25, CYBB, IFI27, RNF150, ATP2A2, UCP2, SLC41A2, SLC5A8, ACE2, CHRNE, TM4SF5	81	5485	12782	1.06448	1	0.990353	99.7722
Annotation Cluster 11	Enrichment Score: 1.0596569582627031
Category	Term	Count	%	PValue	Genes	List Total	Pop Hits	Pop Total	Fold Enrichment	Bonferroni	Benjamini	FDR
SP_PIR_KEYWORDS	transport	16	1.28	0.0198531	SLC45A3, TCIRG1, CACNA2D1, FADS2, SLC10A7, ABCA3, HOOK1, CYBB, ERO1LB, SLC2A5, ATP2A2, UCP2, SLC41A2, SLC5A8, FABP1, CHRNE	98	1670	19235	1.88048	0.990267	0.265682	22.6836
SP_PIR_KEYWORDS	ion transport	8	0.64	0.0269018	TCIRG1, CYBB, CACNA2D1, ATP2A2, SLC41A2, SLC5A8, SLC10A7, CHRNE	98	578	19235	2.71662	0.998163	0.259162	29.5212
GOTERM_BP_FAT	GO:0006811~ion transport	10	0.8	0.0423661	TCIRG1, CYBB, CACNA2D1, PTGER3, ATP2A2, UCP2, SLC41A2, SLC5A8, SLC10A7, CHRNE	83	768	13528	2.12224	1	0.72833	48.9375
GOTERM_BP_FAT	GO:0006812~cation transport	7	0.56	0.118544	TCIRG1, CACNA2D1, ATP2A2, UCP2, SLC41A2, SLC5A8, SLC10A7	83	553	13528	2.06314	1	0.889541	85.9013
GOTERM_BP_FAT	GO:0015672~monovalent inorganic cation transport	4	0.32	0.303396	TCIRG1, UCP2, SLC5A8, SLC10A7	83	318	13528	2.05016	1	0.961375	99.6351
GOTERM_BP_FAT	GO:0030001~metal ion transport	4	0.32	0.538941	CACNA2D1, ATP2A2, SLC5A8, SLC10A7	83	465	13528	1.40205	1	0.99491	99.9994
Annotation Cluster 12	Enrichment Score: 1.0351906285593775
Category	Term	Count	%	PValue	Genes	List Total	Pop Hits	Pop Total	Fold Enrichment	Bonferroni	Benjamini	FDR
GOTERM_MF_FAT	GO:0046332~SMAD binding	3	0.24	0.0318388	FOS, COL1A2, SMAD1	80	46	12983	10.584	0.999811	0.882771	34.5704
GOTERM_BP_FAT	GO:0007179~transforming growth factor beta receptor signaling pathway	3	0.24	0.0512384	FOS, COL1A2, SMAD1	83	60	13528	8.1494	1	0.730702	55.8085
GOTERM_BP_FAT	GO:0007178~transmembrane receptor protein serine/threonine kinase signaling pathway	3	0.24	0.129102	FOS, COL1A2, SMAD1	83	103	13528	4.74722	1	0.892978	88.307
GOTERM_BP_FAT	GO:0007167~enzyme linked receptor protein signaling pathway	4	0.32	0.343362	FOS, CTGF, COL1A2, SMAD1	83	342	13528	1.90629	1	0.9645	99.8542
Annotation Cluster 13	Enrichment Score: 1.0047231454441763
Category	Term	Count	%	PValue	Genes	List Total	Pop Hits	Pop Total	Fold Enrichment	Bonferroni	Benjamini	FDR
SP_PIR_KEYWORDS	oxidoreductase	8	0.64	0.0235441	CYBB, ERO1LB, PYROXD2, CYP2B6, GPX3, FADS2, AKR7A3, CYP4B1	98	562	19235	2.79396	0.995928	0.263439	26.3368
SP_PIR_KEYWORDS	electron transport	3	0.24	0.0907254	CYBB, ERO1LB, FADS2	98	100	19235	5.88827	1	0.556786	70.482
GOTERM_BP_FAT	GO:0022900~electron transport chain	3	0.24	0.151893	CYBB, ERO1LB, FADS2	83	114	13528	4.28916	1	0.909018	92.2533
GOTERM_BP_FAT	GO:0006091~generation of precursor metabolites and energy	4	0.32	0.295092	TCIRG1, CYBB, ERO1LB, FADS2	83	313	13528	2.08291	1	0.961134	99.5614
Annotation Cluster 14	Enrichment Score: 0.994063448305702
Category	Term	Count	%	PValue	Genes	List Total	Pop Hits	Pop Total	Fold Enrichment	Bonferroni	Benjamini	FDR
SP_PIR_KEYWORDS	heme	4	0.32	0.0233383	CYBB, CYP2B6, FADS2, CYP4B1	98	121	19235	6.48845	0.995725	0.274494	26.1374
SP_PIR_KEYWORDS	oxidoreductase	8	0.64	0.0235441	CYBB, ERO1LB, PYROXD2, CYP2B6, GPX3, FADS2, AKR7A3, CYP4B1	98	562	19235	2.79396	0.995928	0.263439	26.3368
SP_PIR_KEYWORDS	metalloprotein	4	0.32	0.0248647	CYP2B6, FADS2, CA3, CYP4B1	98	124	19235	6.33147	0.997022	0.263705	27.6047
GOTERM_MF_FAT	GO:0020037~heme binding	4	0.32	0.0374349	CYBB, CYP2B6, FADS2, CYP4B1	80	121	12983	5.36488	0.999959	0.867628	39.3587
SP_PIR_KEYWORDS	chromoprotein	3	0.24	0.0391373	CYP2B6, FADS2, CYP4B1	98	62	19235	9.4972	0.999901	0.342427	40.0821
GOTERM_BP_FAT	GO:0055114~oxidation reduction	9	0.72	0.0394205	PRUNE2, CYBB, ERO1LB, PYROXD2, CYP2B6, GPX3, FADS2, AKR7A3, CYP4B1	83	639	13528	2.2956	1	0.727577	46.4437
GOTERM_MF_FAT	GO:0046906~tetrapyrrole binding	4	0.32	0.0439088	CYBB, CYP2B6, FADS2, CYP4B1	80	129	12983	5.03217	0.999993	0.862368	44.4932
GOTERM_MF_FAT	GO:0009055~electron carrier activity	5	0.4	0.0456617	CYBB, ERO1LB, CYP2B6, AKR7A3, CYP4B1	80	221	12983	3.67166	0.999996	0.829553	45.8126
UP_SEQ_FEATURE	metal ion-binding site:Iron (heme axial ligand)	3	0.24	0.0886194	CYBB, CYP2B6, CYP4B1	98	98	19113	5.97032	1	0.929905	72.6041
SP_PIR_KEYWORDS	iron	4	0.32	0.174167	CYBB, CYP2B6, FADS2, CYP4B1	98	285	19235	2.75474	1	0.717194	91.4141
GOTERM_MF_FAT	GO:0005506~iron ion binding	4	0.32	0.288755	CYBB, CYP2B6, FADS2, CYP4B1	80	308	12983	2.10763	1	0.993372	98.8519
GOTERM_CC_FAT	GO:0005624~membrane fraction	7	0.56	0.395464	FOS, ATP2A2, FOLR2, CYP2B6, FADS2, ABCA3, CYP4B1	81	809	12782	1.36541	1	0.98801	99.7805
GOTERM_CC_FAT	GO:0005626~insoluble fraction	7	0.56	0.429568	FOS, ATP2A2, FOLR2, CYP2B6, FADS2, ABCA3, CYP4B1	81	839	12782	1.31659	1	0.990789	99.8917
GOTERM_CC_FAT	GO:0005792~microsome	3	0.24	0.438599	ATP2A2, CYP2B6, CYP4B1	81	237	12782	1.9975	1	0.989858	99.9108
GOTERM_CC_FAT	GO:0042598~vesicular fraction	3	0.24	0.453438	ATP2A2, CYP2B6, CYP4B1	81	244	12782	1.94019	1	0.989804	99.9356
GOTERM_CC_FAT	GO:0000267~cell fraction	8	0.64	0.522405	FOS, ATP2A2, FOLR2, CYP2B6, GPX3, FADS2, ABCA3, CYP4B1	81	1083	12782	1.16567	1	0.994155	99.9875
Annotation Cluster 15	Enrichment Score: 0.9777197197934278
Category	Term	Count	%	PValue	Genes	List Total	Pop Hits	Pop Total	Fold Enrichment	Bonferroni	Benjamini	FDR
GOTERM_BP_FAT	GO:0001501~skeletal system development	6	0.48	0.0442682	CTGF, SIX1, COL1A2, SMAD1, COL1A1, PCSK5	83	319	13528	3.0656	1	0.720593	50.4897
GOTERM_BP_FAT	GO:0001503~ossification	3	0.24	0.154004	CTGF, SMAD1, COL1A1	83	115	13528	4.25186	1	0.908687	92.5473
GOTERM_BP_FAT	GO:0060348~bone development	3	0.24	0.171087	CTGF, SMAD1, COL1A1	83	123	13528	3.97532	1	0.925738	94.5705
Annotation Cluster 16	Enrichment Score: 0.9170161852705823
Category	Term	Count	%	PValue	Genes	List Total	Pop Hits	Pop Total	Fold Enrichment	Bonferroni	Benjamini	FDR
GOTERM_BP_FAT	GO:0001501~skeletal system development	6	0.48	0.0442682	CTGF, SIX1, COL1A2, SMAD1, COL1A1, PCSK5	83	319	13528	3.0656	1	0.720593	50.4897
GOTERM_BP_FAT	GO:0007389~pattern specification process	5	0.4	0.0788439	SFRP2, SIX1, SMAD1, PCSK5, CYR61	83	267	13528	3.05221	1	0.78957	72.0595
GOTERM_BP_FAT	GO:0048706~embryonic skeletal system development	3	0.24	0.079361	SIX1, COL1A1, PCSK5	83	77	13528	6.35018	1	0.784732	72.302
GOTERM_BP_FAT	GO:0043009~chordate embryonic development	5	0.4	0.141213	SFRP2, SIX1, HOPX, COL1A1, PCSK5	83	331	13528	2.46205	1	0.90682	90.5919
GOTERM_BP_FAT	GO:0009792~embryonic development ending in birth or egg hatching	5	0.4	0.144525	SFRP2, SIX1, HOPX, COL1A1, PCSK5	83	334	13528	2.43994	1	0.90844	91.1397
SP_PIR_KEYWORDS	developmental protein	5	0.4	0.556697	HOOK1, SFRP2, SIX1, HOPX, ROBO2	98	779	19235	1.25979	1	0.973052	99.9971
Annotation Cluster 17	Enrichment Score: 0.6559420246223475
Category	Term	Count	%	PValue	Genes	List Total	Pop Hits	Pop Total	Fold Enrichment	Bonferroni	Benjamini	FDR
GOTERM_MF_FAT	GO:0030246~carbohydrate binding	5	0.4	0.168881	CTGF, SELL, SIGLEC12, SFTPA1, CYR61	80	354	12983	2.2922	1	0.983177	91.1532
SP_PIR_KEYWORDS	Lectin	3	0.24	0.191374	SELL, SIGLEC12, SFTPA1	98	159	19235	3.70331	1	0.73451	93.4465
GOTERM_MF_FAT	GO:0005529~sugar binding	3	0.24	0.333205	SELL, SIGLEC12, SFTPA1	80	195	12983	2.49673	1	0.996491	99.5073
Annotation Cluster 18	Enrichment Score: 0.6511364962922159
Category	Term	Count	%	PValue	Genes	List Total	Pop Hits	Pop Total	Fold Enrichment	Bonferroni	Benjamini	FDR
GOTERM_MF_FAT	GO:0008201~heparin binding	3	0.24	0.12989	CTGF, SELL, CYR61	80	103	12983	4.72682	1	0.964982	83.8631
SP_PIR_KEYWORDS	cell adhesion	5	0.4	0.164397	CTGF, SELL, SIGLEC12, PCDH7, CYR61	98	422	19235	2.32554	1	0.70484	90.0158
GOTERM_MF_FAT	GO:0030246~carbohydrate binding	5	0.4	0.168881	CTGF, SELL, SIGLEC12, SFTPA1, CYR61	80	354	12983	2.2922	1	0.983177	91.1532
GOTERM_MF_FAT	GO:0005539~glycosaminoglycan binding	3	0.24	0.209491	CTGF, SELL, CYR61	80	140	12983	3.47759	1	0.988318	95.4127
GOTERM_MF_FAT	GO:0030247~polysaccharide binding	3	0.24	0.240878	CTGF, SELL, CYR61	80	154	12983	3.16144	1	0.986377	97.303
GOTERM_MF_FAT	GO:0001871~pattern binding	3	0.24	0.240878	CTGF, SELL, CYR61	80	154	12983	3.16144	1	0.986377	97.303
GOTERM_BP_FAT	GO:0007155~cell adhesion	7	0.56	0.250106	ATP2A2, CTGF, SELL, ROBO2, SIGLEC12, PCDH7, CYR61	83	700	13528	1.62988	1	0.949779	98.8539
GOTERM_BP_FAT	GO:0022610~biological adhesion	7	0.56	0.251125	ATP2A2, CTGF, SELL, ROBO2, SIGLEC12, PCDH7, CYR61	83	701	13528	1.62755	1	0.946899	98.8778
GOTERM_BP_FAT	GO:0016337~cell-cell adhesion	3	0.24	0.501123	CTGF, ROBO2, PCDH7	83	276	13528	1.77161	1	0.992223	99.998
Annotation Cluster 19	Enrichment Score: 0.6167608503323607
Category	Term	Count	%	PValue	Genes	List Total	Pop Hits	Pop Total	Fold Enrichment	Bonferroni	Benjamini	FDR
SP_PIR_KEYWORDS	chromoprotein	3	0.24	0.0391373	CYP2B6, FADS2, CYP4B1	98	62	19235	9.4972	0.999901	0.342427	40.0821
GOTERM_CC_FAT	GO:0044432~endoplasmic reticulum part	6	0.48	0.0662134	HYOU1, ERO1LB, ATP2A2, CYP2B6, UGGT1, CYP4B1	81	347	12782	2.72857	0.999989	0.942742	56.5372
SP_PIR_KEYWORDS	endoplasmic reticulum	8	0.64	0.0686715	HYOU1, ERO1LB, CRELD2, ATP2A2, CYP2B6, FADS2, UGGT1, CYP4B1	98	713	19235	2.20225	1	0.481784	59.8568
GOTERM_CC_FAT	GO:0005789~endoplasmic reticulum membrane	4	0.32	0.237274	ERO1LB, ATP2A2, CYP2B6, CYP4B1	81	269	12782	2.34651	1	0.989147	96.2912
GOTERM_CC_FAT	GO:0005783~endoplasmic reticulum	9	0.72	0.251198	HYOU1, ERO1LB, CACNA2D1, CRELD2, ATP2A2, CYP2B6, FADS2, UGGT1, CYP4B1	81	960	12782	1.4794	1	0.987622	97.0358
GOTERM_CC_FAT	GO:0042175~nuclear envelope-endoplasmic reticulum network	4	0.32	0.262469	ERO1LB, ATP2A2, CYP2B6, CYP4B1	81	284	12782	2.22257	1	0.985548	97.5351
GOTERM_CC_FAT	GO:0012505~endomembrane system	7	0.56	0.364765	ERO1LB, PTGER3, ATP2A2, CYP2B6, SMAD1, CHPF2, CYP4B1	81	782	12782	1.41255	1	0.995541	99.5991
GOTERM_CC_FAT	GO:0005624~membrane fraction	7	0.56	0.395464	FOS, ATP2A2, FOLR2, CYP2B6, FADS2, ABCA3, CYP4B1	81	809	12782	1.36541	1	0.98801	99.7805
GOTERM_CC_FAT	GO:0005626~insoluble fraction	7	0.56	0.429568	FOS, ATP2A2, FOLR2, CYP2B6, FADS2, ABCA3, CYP4B1	81	839	12782	1.31659	1	0.990789	99.8917
GOTERM_CC_FAT	GO:0005792~microsome	3	0.24	0.438599	ATP2A2, CYP2B6, CYP4B1	81	237	12782	1.9975	1	0.989858	99.9108
GOTERM_CC_FAT	GO:0042598~vesicular fraction	3	0.24	0.453438	ATP2A2, CYP2B6, CYP4B1	81	244	12782	1.94019	1	0.989804	99.9356
GOTERM_CC_FAT	GO:0000267~cell fraction	8	0.64	0.522405	FOS, ATP2A2, FOLR2, CYP2B6, GPX3, FADS2, ABCA3, CYP4B1	81	1083	12782	1.16567	1	0.994155	99.9875
GOTERM_CC_FAT	GO:0031090~organelle membrane	8	0.64	0.535434	HOOK1, ERO1LB, ATP2A2, CYP2B6, UCP2, SMAD1, CHPF2, CYP4B1	81	1096	12782	1.15184	1	0.994031	99.9911
Annotation Cluster 20	Enrichment Score: 0.5433549555320285
Category	Term	Count	%	PValue	Genes	List Total	Pop Hits	Pop Total	Fold Enrichment	Bonferroni	Benjamini	FDR
UP_SEQ_FEATURE	domain:Ig-like C2-type 1	4	0.32	0.0724569	ROBO2, SIGLEC12, MYOM1, FCGR3A	98	190	19113	4.10591	1	0.919013	64.9887
UP_SEQ_FEATURE	domain:Ig-like C2-type 2	4	0.32	0.0733532	ROBO2, SIGLEC12, MYOM1, FCGR3A	98	191	19113	4.08441	1	0.904626	65.4578
SMART	SM00408:IGc2	3	0.24	0.278622	ROBO2, SIGLEC12, MYOM1	47	205	9079	2.82688	1	0.999453	95.4356
INTERPRO	IPR013151:Immunoglobulin	3	0.24	0.315956	SIGLEC12, MYOM1, FCGR3A	95	202	16659	2.60433	1	1	99.2728
INTERPRO	IPR003598:Immunoglobulin subtype 2	3	0.24	0.32218	ROBO2, SIGLEC12, MYOM1	95	205	16659	2.56621	1	1	99.3541
INTERPRO	IPR013783:Immunoglobulin-like fold	5	0.4	0.380205	TGM2, ROBO2, SIGLEC12, MYOM1, FCGR3A	95	553	16659	1.58551	1	1	99.7976
SP_PIR_KEYWORDS	Immunoglobulin domain	4	0.32	0.423905	ROBO2, SIGLEC12, MYOM1, FCGR3A	98	470	19235	1.67043	1	0.933495	99.9154
SMART	SM00409:IG	3	0.24	0.502432	SIGLEC12, MYOM1, FCGR3A	47	330	9079	1.75609	1	0.999978	99.8636
INTERPRO	IPR007110:Immunoglobulin-like	4	0.32	0.540474	ROBO2, SIGLEC12, MYOM1, FCGR3A	95	501	16659	1.40006	1	1	99.9958
INTERPRO	IPR003599:Immunoglobulin subtype	3	0.24	0.558563	SIGLEC12, MYOM1, FCGR3A	95	330	16659	1.59416	1	1	99.9975
Annotation Cluster 21	Enrichment Score: 0.5079944891817443
Category	Term	Count	%	PValue	Genes	List Total	Pop Hits	Pop Total	Fold Enrichment	Bonferroni	Benjamini	FDR
GOTERM_CC_FAT	GO:0005887~integral to plasma membrane	11	0.88	0.206771	TCIRG1, CYBB, MSR1, GPC3, PTGER3, ATP2A2, SELL, FADS2, PCDH7, CHRNE, TM4SF5	81	1188	12782	1.46113	1	0.992058	94.0246
GOTERM_CC_FAT	GO:0031226~intrinsic to plasma membrane	11	0.88	0.226689	TCIRG1, CYBB, MSR1, GPC3, PTGER3, ATP2A2, SELL, FADS2, PCDH7, CHRNE, TM4SF5	81	1215	12782	1.42866	1	0.991521	95.6143
GOTERM_CC_FAT	GO:0044459~plasma membrane part	14	1.12	0.638405	TCIRG1, CACNA2D1, MSR1, PTGER3, SELL, FADS2, GNG11, PCDH7, CYBB, GPC3, ATP2A2, ROBO2, CHRNE, TM4SF5	81	2203	12782	1.00283	1	0.997682	99.9996
Annotation Cluster 22	Enrichment Score: 0.507530602947757
Category	Term	Count	%	PValue	Genes	List Total	Pop Hits	Pop Total	Fold Enrichment	Bonferroni	Benjamini	FDR
GOTERM_BP_FAT	GO:0006873~cellular ion homeostasis	5	0.4	0.191411	PTGER3, ATP2A2, TGM2, CHRNE, CKB	83	374	13528	2.17898	1	0.931993	96.3071
GOTERM_BP_FAT	GO:0055082~cellular chemical homeostasis	5	0.4	0.198835	PTGER3, ATP2A2, TGM2, CHRNE, CKB	83	380	13528	2.14458	1	0.934508	96.7998
GOTERM_BP_FAT	GO:0048878~chemical homeostasis	6	0.48	0.198864	NPC2, PTGER3, ATP2A2, TGM2, CHRNE, CKB	83	512	13528	1.91002	1	0.932011	96.8016
GOTERM_BP_FAT	GO:0050801~ion homeostasis	5	0.4	0.235881	PTGER3, ATP2A2, TGM2, CHRNE, CKB	83	409	13528	1.99252	1	0.950762	98.4656
GOTERM_BP_FAT	GO:0042592~homeostatic process	7	0.56	0.30346	NPC2, PTGER3, ATP2A2, TGM2, SMAD1, CHRNE, CKB	83	751	13528	1.5192	1	0.960103	99.6356
GOTERM_BP_FAT	GO:0006874~cellular calcium ion homeostasis	3	0.24	0.304732	PTGER3, ATP2A2, TGM2	83	183	13528	2.67193	1	0.959443	99.6458
GOTERM_BP_FAT	GO:0019725~cellular homeostasis	5	0.4	0.312693	PTGER3, ATP2A2, TGM2, CHRNE, CKB	83	466	13528	1.7488	1	0.962127	99.7038
GOTERM_BP_FAT	GO:0055074~calcium ion homeostasis	3	0.24	0.315919	PTGER3, ATP2A2, TGM2	83	188	13528	2.60087	1	0.962439	99.7247
GOTERM_BP_FAT	GO:0006875~cellular metal ion homeostasis	3	0.24	0.333736	PTGER3, ATP2A2, TGM2	83	196	13528	2.49471	1	0.963596	99.8172
GOTERM_BP_FAT	GO:0055065~metal ion homeostasis	3	0.24	0.353626	PTGER3, ATP2A2, TGM2	83	205	13528	2.38519	1	0.965655	99.8858
GOTERM_BP_FAT	GO:0030005~cellular di-, tri-valent inorganic cation homeostasis	3	0.24	0.401326	PTGER3, ATP2A2, TGM2	83	227	13528	2.15403	1	0.978248	99.9653
GOTERM_BP_FAT	GO:0055066~di-, tri-valent inorganic cation homeostasis	3	0.24	0.42667	PTGER3, ATP2A2, TGM2	83	239	13528	2.04587	1	0.98311	99.9823
GOTERM_BP_FAT	GO:0030003~cellular cation homeostasis	3	0.24	0.457563	PTGER3, ATP2A2, TGM2	83	254	13528	1.92505	1	0.987438	99.9925
GOTERM_BP_FAT	GO:0055080~cation homeostasis	3	0.24	0.520185	PTGER3, ATP2A2, TGM2	83	286	13528	1.70966	1	0.99383	99.9989
Annotation Cluster 23	Enrichment Score: 0.41900965773623505
Category	Term	Count	%	PValue	Genes	List Total	Pop Hits	Pop Total	Fold Enrichment	Bonferroni	Benjamini	FDR
SP_PIR_KEYWORDS	ion transport	8	0.64	0.0269018	TCIRG1, CYBB, CACNA2D1, ATP2A2, SLC41A2, SLC5A8, SLC10A7, CHRNE	98	578	19235	2.71662	0.998163	0.259162	29.5212
GOTERM_MF_FAT	GO:0022803~passive transmembrane transporter activity	4	0.32	0.462032	CYBB, CACNA2D1, SLC5A8, CHRNE	80	413	12983	1.57179	1	0.99921	99.9705
SP_PIR_KEYWORDS	ionic channel	3	0.24	0.47835	CYBB, CACNA2D1, CHRNE	98	318	19235	1.85166	1	0.953479	99.9763
GOTERM_MF_FAT	GO:0022836~gated channel activity	3	0.24	0.566175	CYBB, CACNA2D1, CHRNE	80	310	12983	1.57052	1	0.999631	99.9982
GOTERM_MF_FAT	GO:0005216~ion channel activity	3	0.24	0.685708	CYBB, CACNA2D1, CHRNE	80	386	12983	1.2613	1	0.999908	100
GOTERM_MF_FAT	GO:0022838~substrate specific channel activity	3	0.24	0.701944	CYBB, CACNA2D1, CHRNE	80	398	12983	1.22327	1	0.99992	100
GOTERM_MF_FAT	GO:0015267~channel activity	3	0.24	0.720014	CYBB, CACNA2D1, CHRNE	80	412	12983	1.18171	1	0.99989	100
Annotation Cluster 24	Enrichment Score: 0.3662346925186483
Category	Term	Count	%	PValue	Genes	List Total	Pop Hits	Pop Total	Fold Enrichment	Bonferroni	Benjamini	FDR
GOTERM_BP_FAT	GO:0010033~response to organic substance	7	0.56	0.271754	EGR1, FOS, SELL, GNG11, SMAD1, COL1A1, CYR61	83	721	13528	1.58241	1	0.952271	99.2727
GOTERM_BP_FAT	GO:0009719~response to endogenous stimulus	4	0.32	0.446693	FOS, GNG11, SMAD1, COL1A1	83	405	13528	1.60976	1	0.986019	99.9898
GOTERM_BP_FAT	GO:0009725~response to hormone stimulus	3	0.24	0.656313	FOS, GNG11, COL1A1	83	367	13528	1.33233	1	0.998657	100
Annotation Cluster 25	Enrichment Score: 0.3464375989118389
Category	Term	Count	%	PValue	Genes	List Total	Pop Hits	Pop Total	Fold Enrichment	Bonferroni	Benjamini	FDR
GOTERM_BP_FAT	GO:0006508~proteolysis	10	0.8	0.187047	C1QA, CR2, ISG15, ACE2, PGCP, FBXL14, CFD, C1QC, PCSK5, WFDC2	83	1054	13528	1.54638	1	0.935374	95.9852
SP_PIR_KEYWORDS	zymogen	3	0.24	0.278624	PGCP, CFD, PCSK5	98	206	19235	2.85838	1	0.848335	98.4853
SP_PIR_KEYWORDS	Protease	4	0.32	0.442633	ACE2, PGCP, CFD, PCSK5	98	484	19235	1.62211	1	0.939979	99.9446
GOTERM_MF_FAT	GO:0070011~peptidase activity, acting on L-amino acid peptides	4	0.32	0.655184	ACE2, PGCP, CFD, PCSK5	80	549	12983	1.18242	1	0.999889	99.9999
GOTERM_MF_FAT	GO:0008233~peptidase activity	4	0.32	0.684898	ACE2, PGCP, CFD, PCSK5	80	574	12983	1.13092	1	0.99993	100
SP_PIR_KEYWORDS	hydrolase	7	0.56	0.806068	ATP2A2, RNASE6, ACE2, HDAC10, PGCP, CFD, PCSK5	98	1555	19235	0.883555	1	0.997316	100
Annotation Cluster 26	Enrichment Score: 0.29607059289737714
Category	Term	Count	%	PValue	Genes	List Total	Pop Hits	Pop Total	Fold Enrichment	Bonferroni	Benjamini	FDR
GOTERM_BP_FAT	GO:0006357~regulation of transcription from RNA polymerase II promoter	8	0.64	0.151022	EGR1, FOS, SIX1, HOPX, HDAC10, NUFIP1, SMAD1, HNF4G	83	727	13528	1.79354	1	0.911304	92.1289
GOTERM_BP_FAT	GO:0045944~positive regulation of transcription from RNA polymerase II promoter	5	0.4	0.187734	EGR1, FOS, SIX1, NUFIP1, SMAD1	83	371	13528	2.1966	1	0.933414	96.0375
GOTERM_BP_FAT	GO:0010557~positive regulation of macromolecule biosynthetic process	7	0.56	0.204731	EGR1, FOS, IRF6, SIX1, NUFIP1, TNFRSF8, SMAD1	83	654	13528	1.74452	1	0.93296	97.1465
GOTERM_BP_FAT	GO:0031328~positive regulation of cellular biosynthetic process	7	0.56	0.234976	EGR1, FOS, IRF6, SIX1, NUFIP1, TNFRSF8, SMAD1	83	685	13528	1.66557	1	0.95201	98.4371
GOTERM_BP_FAT	GO:0009891~positive regulation of biosynthetic process	7	0.56	0.24503	EGR1, FOS, IRF6, SIX1, NUFIP1, TNFRSF8, SMAD1	83	695	13528	1.64161	1	0.951655	98.7273
GOTERM_BP_FAT	GO:0045941~positive regulation of transcription	6	0.48	0.256573	EGR1, FOS, IRF6, SIX1, NUFIP1, SMAD1	83	564	13528	1.73391	1	0.948956	98.9981
GOTERM_BP_FAT	GO:0010628~positive regulation of gene expression	6	0.48	0.276314	EGR1, FOS, IRF6, SIX1, NUFIP1, SMAD1	83	581	13528	1.68318	1	0.953521	99.3403
GOTERM_BP_FAT	GO:0045935~positive regulation of nucleobase, nucleoside, nucleotide and nucleic acid metabolic process	6	0.48	0.327525	EGR1, FOS, IRF6, SIX1, NUFIP1, SMAD1	83	624	13528	1.56719	1	0.964234	99.7889
GOTERM_BP_FAT	GO:0045893~positive regulation of transcription, DNA-dependent	5	0.4	0.327874	EGR1, FOS, SIX1, NUFIP1, SMAD1	83	477	13528	1.70847	1	0.96324	99.7906
GOTERM_BP_FAT	GO:0051254~positive regulation of RNA metabolic process	5	0.4	0.333409	EGR1, FOS, SIX1, NUFIP1, SMAD1	83	481	13528	1.69426	1	0.964573	99.8158
GOTERM_BP_FAT	GO:0051173~positive regulation of nitrogen compound metabolic process	6	0.48	0.351746	EGR1, FOS, IRF6, SIX1, NUFIP1, SMAD1	83	644	13528	1.51852	1	0.965911	99.8806
GOTERM_CC_FAT	GO:0005667~transcription factor complex	3	0.24	0.379501	FOS, SIX1, SMAD1	81	210	12782	2.25432	1	0.990796	99.6986
GOTERM_MF_FAT	GO:0003700~transcription factor activity	8	0.64	0.382313	EGR1, FOS, IRF6, SALL1, SIX1, HOPX, SMAD1, HNF4G	80	975	12983	1.33159	1	0.997711	99.8193
GOTERM_BP_FAT	GO:0010604~positive regulation of macromolecule metabolic process	7	0.56	0.419306	EGR1, FOS, IRF6, SIX1, NUFIP1, TNFRSF8, SMAD1	83	857	13528	1.33129	1	0.982069	99.9784
GOTERM_CC_FAT	GO:0044451~nucleoplasm part	5	0.4	0.460236	FOS, SIX1, HDAC10, NUFIP1, SMAD1	81	555	12782	1.42164	1	0.988635	99.9447
GOTERM_BP_FAT	GO:0010605~negative regulation of macromolecule metabolic process	6	0.48	0.46083	EGR1, S100A11, HOPX, CST3, HDAC10, SMAD1	83	734	13528	1.33233	1	0.987529	99.9932
GOTERM_MF_FAT	GO:0043565~sequence-specific DNA binding	5	0.4	0.508388	EGR1, FOS, SIX1, HOPX, HNF4G	80	607	12983	1.3368	1	0.999461	99.9909
SP_PIR_KEYWORDS	DNA binding	3	0.24	0.513786	EGR1, FOS, HNF4G	98	340	19235	1.73184	1	0.961848	99.9904
GOTERM_BP_FAT	GO:0010629~negative regulation of gene expression	4	0.32	0.59412	EGR1, HOPX, HDAC10, SMAD1	83	504	13528	1.29356	1	0.997311	99.9999
GOTERM_CC_FAT	GO:0043233~organelle lumen	12	0.96	0.598771	HYOU1, FOS, SIX1, HDAC10, NUFIP1, FABP1, SMAD1, HNF4G, CFD, C1QC, UGGT1, PCSK5	81	1820	12782	1.04046	1	0.997165	99.9985
GOTERM_CC_FAT	GO:0031974~membrane-enclosed lumen	12	0.96	0.626167	HYOU1, FOS, SIX1, HDAC10, NUFIP1, FABP1, SMAD1, HNF4G, CFD, C1QC, UGGT1, PCSK5	81	1856	12782	1.02027	1	0.997725	99.9994
GOTERM_CC_FAT	GO:0005730~nucleolus	5	0.4	0.642581	FOS, SIX1, NUFIP1, HNF4G, C1QC	81	698	12782	1.13039	1	0.997328	99.9996
GOTERM_CC_FAT	GO:0070013~intracellular organelle lumen	11	0.88	0.691696	HYOU1, FOS, SIX1, HDAC10, NUFIP1, FABP1, SMAD1, HNF4G, C1QC, UGGT1, PCSK5	81	1779	12782	0.975732	1	0.998234	99.9999
GOTERM_MF_FAT	GO:0030528~transcription regulator activity	9	0.72	0.715086	EGR1, FOS, IRF6, SALL1, SIX1, HOPX, HDAC10, SMAD1, HNF4G	80	1512	12983	0.965997	1	0.999926	100
GOTERM_MF_FAT	GO:0016563~transcription activator activity	3	0.24	0.717489	EGR1, SMAD1, HNF4G	80	410	12983	1.18747	1	0.999909	100
GOTERM_CC_FAT	GO:0005654~nucleoplasm	5	0.4	0.811492	FOS, SIX1, HDAC10, NUFIP1, SMAD1	81	882	12782	0.894572	1	0.999785	100
GOTERM_BP_FAT	GO:0006355~regulation of transcription, DNA-dependent	9	0.72	0.858707	EGR1, FOS, IRF6, SIX1, HOPX, HDAC10, NUFIP1, SMAD1, HNF4G	83	1773	13528	0.82735	1	0.999978	100
GOTERM_BP_FAT	GO:0051252~regulation of RNA metabolic process	9	0.72	0.875008	EGR1, FOS, IRF6, SIX1, HOPX, HDAC10, NUFIP1, SMAD1, HNF4G	83	1813	13528	0.809096	1	0.999987	100
SP_PIR_KEYWORDS	transcription regulation	8	0.64	0.896711	EGR1, FOS, IRF6, SALL1, HOPX, HDAC10, SMAD1, HNF4G	98	2026	19235	0.775027	1	0.999646	100
GOTERM_CC_FAT	GO:0031981~nuclear lumen	7	0.56	0.903445	FOS, SIX1, HDAC10, NUFIP1, SMAD1, HNF4G, C1QC	81	1450	12782	0.761805	1	0.999974	100
SP_PIR_KEYWORDS	Transcription	7	0.56	0.957128	EGR1, IRF6, SALL1, HOPX, HDAC10, SMAD1, HNF4G	98	2071	19235	0.663413	1	0.999974	100
SP_PIR_KEYWORDS	dna-binding	6	0.48	0.964915	EGR1, FOS, IRF6, SALL1, SIX1, HNF4G	98	1868	19235	0.630435	1	0.999984	100
GOTERM_BP_FAT	GO:0006350~transcription	8	0.64	0.978884	EGR1, PTGER3, IRF6, SALL1, HOPX, HDAC10, SMAD1, HNF4G	83	2101	13528	0.620611	1	1	100
GOTERM_MF_FAT	GO:0003677~DNA binding	9	0.72	0.981446	EGR1, FOS, IRF6, SALL1, SIX1, HOPX, NUFIP1, SMAD1, HNF4G	80	2331	12983	0.626593	1	1	100
GOTERM_BP_FAT	GO:0045449~regulation of transcription	10	0.8	0.984718	EGR1, FOS, IRF6, SALL1, SIX1, HOPX, HDAC10, NUFIP1, SMAD1, HNF4G	83	2601	13528	0.626636	1	1	100
SP_PIR_KEYWORDS	nucleus	13	1.04	0.995655	EGR1, FKBP5, HDAC10, S100A11, NUFIP1, MKNK1, SMAD1, HNF4G, FOS, IRF6, SALL1, SIX1, HOPX	98	4283	19235	0.595746	1	1	100
Annotation Cluster 27	Enrichment Score: 0.2857404370755463
Category	Term	Count	%	PValue	Genes	List Total	Pop Hits	Pop Total	Fold Enrichment	Bonferroni	Benjamini	FDR
GOTERM_BP_FAT	GO:0051345~positive regulation of hydrolase activity	3	0.24	0.295761	PTGER3, TGM2, FABP1	83	179	13528	2.73164	1	0.960132	99.5678
GOTERM_BP_FAT	GO:0051336~regulation of hydrolase activity	4	0.32	0.335033	PTGER3, CST3, TGM2, FABP1	83	337	13528	1.93458	1	0.963048	99.8227
GOTERM_BP_FAT	GO:0043085~positive regulation of catalytic activity	3	0.24	0.82894	PTGER3, TGM2, FABP1	83	520	13528	0.940315	1	0.999949	100
GOTERM_BP_FAT	GO:0044093~positive regulation of molecular function	3	0.24	0.875964	PTGER3, TGM2, FABP1	83	586	13528	0.834409	1	0.999987	100
Annotation Cluster 28	Enrichment Score: 0.27218701677266727
Category	Term	Count	%	PValue	Genes	List Total	Pop Hits	Pop Total	Fold Enrichment	Bonferroni	Benjamini	FDR
GOTERM_BP_FAT	GO:0007276~gamete generation	4	0.32	0.430616	HOOK1, RGS2, SMAD1, WFDC2	83	395	13528	1.65051	1	0.983382	99.9841
GOTERM_BP_FAT	GO:0019953~sexual reproduction	4	0.32	0.528608	HOOK1, RGS2, SMAD1, WFDC2	83	458	13528	1.42348	1	0.994314	99.9992
GOTERM_BP_FAT	GO:0007283~spermatogenesis	3	0.24	0.560415	HOOK1, RGS2, WFDC2	83	308	13528	1.58754	1	0.995992	99.9997
GOTERM_BP_FAT	GO:0048232~male gamete generation	3	0.24	0.560415	HOOK1, RGS2, WFDC2	83	308	13528	1.58754	1	0.995992	99.9997
GOTERM_BP_FAT	GO:0032504~multicellular organism reproduction	4	0.32	0.570581	HOOK1, RGS2, SMAD1, WFDC2	83	487	13528	1.33871	1	0.996267	99.9998
GOTERM_BP_FAT	GO:0048609~reproductive process in a multicellular organism	4	0.32	0.570581	HOOK1, RGS2, SMAD1, WFDC2	83	487	13528	1.33871	1	0.996267	99.9998
Annotation Cluster 29	Enrichment Score: 0.20655117692711097
Category	Term	Count	%	PValue	Genes	List Total	Pop Hits	Pop Total	Fold Enrichment	Bonferroni	Benjamini	FDR
GOTERM_BP_FAT	GO:0007167~enzyme linked receptor protein signaling pathway	4	0.32	0.343362	FOS, CTGF, COL1A2, SMAD1	83	342	13528	1.90629	1	0.9645	99.8542
GOTERM_BP_FAT	GO:0007242~intracellular signaling cascade	7	0.56	0.784877	PTGER3, CTGF, COL1A2, TGM2, MKNK1, GNG11, SMAD1	83	1256	13528	0.908372	1	0.999853	100
GOTERM_BP_FAT	GO:0007166~cell surface receptor linked signal transduction	9	0.72	0.890825	FOS, PTGER3, SFRP2, CTGF, COL1A2, TGM2, GNG11, SMAD1, CFD	83	1856	13528	0.790351	1	0.999992	100
Annotation Cluster 30	Enrichment Score: 0.19415156243690504
Category	Term	Count	%	PValue	Genes	List Total	Pop Hits	Pop Total	Fold Enrichment	Bonferroni	Benjamini	FDR
GOTERM_BP_FAT	GO:0006357~regulation of transcription from RNA polymerase II promoter	8	0.64	0.151022	EGR1, FOS, SIX1, HOPX, HDAC10, NUFIP1, SMAD1, HNF4G	83	727	13528	1.79354	1	0.911304	92.1289
GOTERM_BP_FAT	GO:0010605~negative regulation of macromolecule metabolic process	6	0.48	0.46083	EGR1, S100A11, HOPX, CST3, HDAC10, SMAD1	83	734	13528	1.33233	1	0.987529	99.9932
GOTERM_BP_FAT	GO:0000122~negative regulation of transcription from RNA polymerase II promoter	3	0.24	0.481593	EGR1, HOPX, HDAC10	83	266	13528	1.83821	1	0.990201	99.9963
GOTERM_BP_FAT	GO:0010629~negative regulation of gene expression	4	0.32	0.59412	EGR1, HOPX, HDAC10, SMAD1	83	504	13528	1.29356	1	0.997311	99.9999
GOTERM_BP_FAT	GO:0045934~negative regulation of nucleobase, nucleoside, nucleotide and nucleic acid metabolic process	4	0.32	0.604912	EGR1, S100A11, HOPX, HDAC10	83	512	13528	1.27334	1	0.997642	99.9999
GOTERM_BP_FAT	GO:0051172~negative regulation of nitrogen compound metabolic process	4	0.32	0.614202	EGR1, S100A11, HOPX, HDAC10	83	519	13528	1.25617	1	0.997886	100
GOTERM_BP_FAT	GO:0045892~negative regulation of transcription, DNA-dependent	3	0.24	0.639765	EGR1, HOPX, HDAC10	83	356	13528	1.37349	1	0.998575	100
SP_PIR_KEYWORDS	repressor	3	0.24	0.64795	SALL1, HOPX, HDAC10	98	435	19235	1.35362	1	0.98546	99.9998
GOTERM_BP_FAT	GO:0051253~negative regulation of RNA metabolic process	3	0.24	0.648866	EGR1, HOPX, HDAC10	83	362	13528	1.35073	1	0.998603	100
GOTERM_BP_FAT	GO:0010558~negative regulation of macromolecule biosynthetic process	4	0.32	0.649914	EGR1, S100A11, HOPX, HDAC10	83	547	13528	1.19187	1	0.998563	100
GOTERM_BP_FAT	GO:0031327~negative regulation of cellular biosynthetic process	4	0.32	0.666888	EGR1, S100A11, HOPX, HDAC10	83	561	13528	1.16212	1	0.998783	100
GOTERM_BP_FAT	GO:0009890~negative regulation of biosynthetic process	4	0.32	0.680965	EGR1, S100A11, HOPX, HDAC10	83	573	13528	1.13779	1	0.999018	100
GOTERM_MF_FAT	GO:0030528~transcription regulator activity	9	0.72	0.715086	EGR1, FOS, IRF6, SALL1, SIX1, HOPX, HDAC10, SMAD1, HNF4G	80	1512	12983	0.965997	1	0.999926	100
GOTERM_BP_FAT	GO:0016481~negative regulation of transcription	3	0.24	0.772076	EGR1, HOPX, HDAC10	83	459	13528	1.06528	1	0.999817	100
GOTERM_BP_FAT	GO:0006355~regulation of transcription, DNA-dependent	9	0.72	0.858707	EGR1, FOS, IRF6, SIX1, HOPX, HDAC10, NUFIP1, SMAD1, HNF4G	83	1773	13528	0.82735	1	0.999978	100
GOTERM_BP_FAT	GO:0051252~regulation of RNA metabolic process	9	0.72	0.875008	EGR1, FOS, IRF6, SIX1, HOPX, HDAC10, NUFIP1, SMAD1, HNF4G	83	1813	13528	0.809096	1	0.999987	100
SP_PIR_KEYWORDS	transcription regulation	8	0.64	0.896711	EGR1, FOS, IRF6, SALL1, HOPX, HDAC10, SMAD1, HNF4G	98	2026	19235	0.775027	1	0.999646	100
SP_PIR_KEYWORDS	Transcription	7	0.56	0.957128	EGR1, IRF6, SALL1, HOPX, HDAC10, SMAD1, HNF4G	98	2071	19235	0.663413	1	0.999974	100
GOTERM_BP_FAT	GO:0006350~transcription	8	0.64	0.978884	EGR1, PTGER3, IRF6, SALL1, HOPX, HDAC10, SMAD1, HNF4G	83	2101	13528	0.620611	1	1	100
Annotation Cluster 31	Enrichment Score: 0.14454918218017526
Category	Term	Count	%	PValue	Genes	List Total	Pop Hits	Pop Total	Fold Enrichment	Bonferroni	Benjamini	FDR
GOTERM_BP_FAT	GO:0008219~cell death	5	0.4	0.640502	PRUNE2, PTGER3, HSPB8, TGM2, SLC5A8	83	719	13528	1.13343	1	0.998525	100
GOTERM_BP_FAT	GO:0016265~death	5	0.4	0.645968	PRUNE2, PTGER3, HSPB8, TGM2, SLC5A8	83	724	13528	1.12561	1	0.998597	100
GOTERM_BP_FAT	GO:0012501~programmed cell death	3	0.24	0.890473	PRUNE2, TGM2, SLC5A8	83	611	13528	0.800268	1	0.999993	100
Annotation Cluster 32	Enrichment Score: 0.13966805841452312
Category	Term	Count	%	PValue	Genes	List Total	Pop Hits	Pop Total	Fold Enrichment	Bonferroni	Benjamini	FDR
GOTERM_CC_FAT	GO:0030141~secretory granule	3	0.24	0.311145	CFD, PCSK5, ABCA3	81	180	12782	2.63004	1	0.991671	98.9257
GOTERM_CC_FAT	GO:0016023~cytoplasmic membrane-bounded vesicle	3	0.24	0.864564	CFD, PCSK5, ABCA3	81	550	12782	0.860741	1	0.999928	100
GOTERM_CC_FAT	GO:0031988~membrane-bounded vesicle	3	0.24	0.876431	CFD, PCSK5, ABCA3	81	568	12782	0.833464	1	0.999939	100
GOTERM_CC_FAT	GO:0031410~cytoplasmic vesicle	3	0.24	0.915911	CFD, PCSK5, ABCA3	81	642	12782	0.737395	1	0.999968	100
GOTERM_CC_FAT	GO:0031982~vesicle	3	0.24	0.927532	CFD, PCSK5, ABCA3	81	670	12782	0.706578	1	0.999977	100
Annotation Cluster 33	Enrichment Score: 0.09446812499643198
Category	Term	Count	%	PValue	Genes	List Total	Pop Hits	Pop Total	Fold Enrichment	Bonferroni	Benjamini	FDR
GOTERM_BP_FAT	GO:0065003~macromolecular complex assembly	4	0.32	0.774619	GPX3, TGM2, NUFIP1, SMAD1	83	665	13528	0.980379	1	0.999818	100
GOTERM_BP_FAT	GO:0043933~macromolecular complex subunit organization	4	0.32	0.811683	GPX3, TGM2, NUFIP1, SMAD1	83	710	13528	0.918242	1	0.999922	100
GOTERM_BP_FAT	GO:0070271~protein complex biogenesis	3	0.24	0.816256	GPX3, TGM2, SMAD1	83	505	13528	0.968245	1	0.999928	100
GOTERM_BP_FAT	GO:0006461~protein complex assembly	3	0.24	0.816256	GPX3, TGM2, SMAD1	83	505	13528	0.968245	1	0.999928	100
Annotation Cluster 34	Enrichment Score: 0.0810579546085732
Category	Term	Count	%	PValue	Genes	List Total	Pop Hits	Pop Total	Fold Enrichment	Bonferroni	Benjamini	FDR
SP_PIR_KEYWORDS	cytoskeleton	4	0.32	0.626468	HOOK1, EPPK1, ACTA2, TMSB10	98	636	19235	1.23444	1	0.985191	99.9997
GOTERM_CC_FAT	GO:0005730~nucleolus	5	0.4	0.642581	FOS, SIX1, NUFIP1, HNF4G, C1QC	81	698	12782	1.13039	1	0.997328	99.9996
GOTERM_CC_FAT	GO:0031981~nuclear lumen	7	0.56	0.903445	FOS, SIX1, HDAC10, NUFIP1, SMAD1, HNF4G, C1QC	81	1450	12782	0.761805	1	0.999974	100
GOTERM_CC_FAT	GO:0005856~cytoskeleton	6	0.48	0.942635	HOOK1, EPPK1, ACTA2, VIM, TMSB10, MYOM1	81	1381	12782	0.685601	1	0.999981	100
GOTERM_CC_FAT	GO:0043228~non-membrane-bounded organelle	11	0.88	0.975641	HOOK1, FOS, EPPK1, ACTA2, VIM, SIX1, NUFIP1, TMSB10, HNF4G, MYOM1, C1QC	81	2596	12782	0.668655	1	0.999999	100
GOTERM_CC_FAT	GO:0043232~intracellular non-membrane-bounded organelle	11	0.88	0.975641	HOOK1, FOS, EPPK1, ACTA2, VIM, SIX1, NUFIP1, TMSB10, HNF4G, MYOM1, C1QC	81	2596	12782	0.668655	1	0.999999	100
Annotation Cluster 35	Enrichment Score: 0.07315953497069932
Category	Term	Count	%	PValue	Genes	List Total	Pop Hits	Pop Total	Fold Enrichment	Bonferroni	Benjamini	FDR
GOTERM_BP_FAT	GO:0043065~positive regulation of apoptosis	3	0.24	0.739763	PRUNE2, TGM2, TNFRSF8	83	430	13528	1.13713	1	0.999681	100
GOTERM_BP_FAT	GO:0043068~positive regulation of programmed cell death	3	0.24	0.743276	PRUNE2, TGM2, TNFRSF8	83	433	13528	1.12925	1	0.999689	100
GOTERM_BP_FAT	GO:0010942~positive regulation of cell death	3	0.24	0.745596	PRUNE2, TGM2, TNFRSF8	83	435	13528	1.12405	1	0.999689	100
GOTERM_BP_FAT	GO:0042981~regulation of apoptosis	3	0.24	0.959762	PRUNE2, TGM2, TNFRSF8	83	804	13528	0.608164	1	1	100
GOTERM_BP_FAT	GO:0043067~regulation of programmed cell death	3	0.24	0.961452	PRUNE2, TGM2, TNFRSF8	83	812	13528	0.602172	1	1	100
GOTERM_BP_FAT	GO:0010941~regulation of cell death	3	0.24	0.962068	PRUNE2, TGM2, TNFRSF8	83	815	13528	0.599956	1	1	100
Annotation Cluster 36	Enrichment Score: 0.06970240949610913
Category	Term	Count	%	PValue	Genes	List Total	Pop Hits	Pop Total	Fold Enrichment	Bonferroni	Benjamini	FDR
SP_PIR_KEYWORDS	metal-binding	15	1.2	0.652305	EGR1, CACNA2D1, CYP2B6, NUFIP1, HNF4G, CYP4B1, PRUNE2, CYBB, RNF150, ATP2A2, SALL1, ACE2, TGM2, CA3, PGCP	98	2972	19235	0.990623	1	0.985116	99.9999
GOTERM_MF_FAT	GO:0046872~metal ion binding	23	1.84	0.813503	EGR1, CACNA2D1, CRELD2, CYP2B6, S100A11, FADS2, SLC10A7, NUFIP1, HNF4G, SFTPA1, PCDH7, CYP4B1, PRUNE2, CYBB, RNF150, ATP2A2, SLC41A2, SALL1, SLC5A8, ACE2, TGM2, CA3, PGCP	80	4140	12983	0.901597	1	0.999981	100
GOTERM_MF_FAT	GO:0043169~cation binding	23	1.84	0.828344	EGR1, CACNA2D1, CRELD2, CYP2B6, S100A11, FADS2, SLC10A7, NUFIP1, HNF4G, SFTPA1, PCDH7, CYP4B1, PRUNE2, CYBB, RNF150, ATP2A2, SLC41A2, SALL1, SLC5A8, ACE2, TGM2, CA3, PGCP	80	4179	12983	0.893183	1	0.999985	100
GOTERM_MF_FAT	GO:0043167~ion binding	23	1.84	0.850252	EGR1, CACNA2D1, CRELD2, CYP2B6, S100A11, FADS2, SLC10A7, NUFIP1, HNF4G, SFTPA1, PCDH7, CYP4B1, PRUNE2, CYBB, RNF150, ATP2A2, SLC41A2, SALL1, SLC5A8, ACE2, TGM2, CA3, PGCP	80	4241	12983	0.880126	1	0.999992	100
SP_PIR_KEYWORDS	zinc	8	0.64	0.935161	EGR1, RNF150, SALL1, ACE2, NUFIP1, CA3, PGCP, HNF4G	98	2189	19235	0.717316	1	0.999908	100
GOTERM_MF_FAT	GO:0046914~transition metal ion binding	13	1.04	0.937886	EGR1, CYP2B6, NUFIP1, FADS2, HNF4G, CYP4B1, PRUNE2, CYBB, RNF150, SALL1, ACE2, CA3, PGCP	80	2785	12983	0.757536	1	1	100
GOTERM_MF_FAT	GO:0008270~zinc ion binding	8	0.64	0.991924	EGR1, RNF150, SALL1, ACE2, NUFIP1, CA3, PGCP, HNF4G	80	2311	12983	0.561791	1	1	100
Annotation Cluster 37	Enrichment Score: 0.06296433156844955
Category	Term	Count	%	PValue	Genes	List Total	Pop Hits	Pop Total	Fold Enrichment	Bonferroni	Benjamini	FDR
GOTERM_BP_FAT	GO:0008104~protein localization	5	0.4	0.790657	HOOK1, MSR1, TMSB10, COL1A1, PCSK5	83	882	13528	0.923968	1	0.999867	100
GOTERM_BP_FAT	GO:0015031~protein transport	4	0.32	0.848073	HOOK1, MSR1, COL1A1, PCSK5	83	762	13528	0.85558	1	0.999972	100
GOTERM_BP_FAT	GO:0045184~establishment of protein localization	4	0.32	0.852482	HOOK1, MSR1, COL1A1, PCSK5	83	769	13528	0.847792	1	0.999974	100
SP_PIR_KEYWORDS	coiled coil	6	0.48	0.979571	HOOK1, MSR1, EPPK1, VIM, COL1A2, COL1A1	98	2019	19235	0.583285	1	0.999996	100
Annotation Cluster 38	Enrichment Score: 0.05665702902215648
Category	Term	Count	%	PValue	Genes	List Total	Pop Hits	Pop Total	Fold Enrichment	Bonferroni	Benjamini	FDR
GOTERM_MF_FAT	GO:0030554~adenyl nucleotide binding	9	0.72	0.758936	HYOU1, CYBB, ERO1LB, ATP2A2, ACTA2, TGM2, MKNK1, ABCA3, CKB	80	1577	12983	0.926181	1	0.999951	100
GOTERM_MF_FAT	GO:0001883~purine nucleoside binding	9	0.72	0.773909	HYOU1, CYBB, ERO1LB, ATP2A2, ACTA2, TGM2, MKNK1, ABCA3, CKB	80	1601	12983	0.912297	1	0.999959	100
GOTERM_MF_FAT	GO:0001882~nucleoside binding	9	0.72	0.780551	HYOU1, CYBB, ERO1LB, ATP2A2, ACTA2, TGM2, MKNK1, ABCA3, CKB	80	1612	12983	0.906072	1	0.999957	100
SP_PIR_KEYWORDS	atp-binding	6	0.48	0.807078	HYOU1, ATP2A2, ACTA2, MKNK1, ABCA3, CKB	98	1326	19235	0.888124	1	0.997114	100
GOTERM_MF_FAT	GO:0005524~ATP binding	7	0.56	0.898488	HYOU1, ATP2A2, ACTA2, TGM2, MKNK1, ABCA3, CKB	80	1477	12983	0.769135	1	0.999999	100
GOTERM_MF_FAT	GO:0032559~adenyl ribonucleotide binding	7	0.56	0.905515	HYOU1, ATP2A2, ACTA2, TGM2, MKNK1, ABCA3, CKB	80	1497	12983	0.758859	1	0.999999	100
GOTERM_MF_FAT	GO:0017076~purine nucleotide binding	9	0.72	0.913569	HYOU1, CYBB, ERO1LB, ATP2A2, ACTA2, TGM2, MKNK1, ABCA3, CKB	80	1918	12983	0.761516	1	0.999999	100
SP_PIR_KEYWORDS	nucleotide-binding	6	0.48	0.934996	HYOU1, ATP2A2, ACTA2, MKNK1, ABCA3, CKB	98	1686	19235	0.698489	1	0.999919	100
GOTERM_MF_FAT	GO:0000166~nucleotide binding	9	0.72	0.973808	HYOU1, CYBB, ERO1LB, ATP2A2, ACTA2, TGM2, MKNK1, ABCA3, CKB	80	2245	12983	0.650596	1	1	100
GOTERM_MF_FAT	GO:0032553~ribonucleotide binding	7	0.56	0.975133	HYOU1, ATP2A2, ACTA2, TGM2, MKNK1, ABCA3, CKB	80	1836	12983	0.618743	1	1	100
GOTERM_MF_FAT	GO:0032555~purine ribonucleotide binding	7	0.56	0.975133	HYOU1, ATP2A2, ACTA2, TGM2, MKNK1, ABCA3, CKB	80	1836	12983	0.618743	1	1	100
Annotation Cluster 39	Enrichment Score: 0.02257855946070828
Category	Term	Count	%	PValue	Genes	List Total	Pop Hits	Pop Total	Fold Enrichment	Bonferroni	Benjamini	FDR
SMART	SM00355:ZnF_C2H2	3	0.24	0.921267	EGR1, SALL1, NUFIP1	47	797	9079	0.727115	1	1	100
SP_PIR_KEYWORDS	zinc	8	0.64	0.935161	EGR1, RNF150, SALL1, ACE2, NUFIP1, CA3, PGCP, HNF4G	98	2189	19235	0.717316	1	0.999908	100
GOTERM_MF_FAT	GO:0046914~transition metal ion binding	13	1.04	0.937886	EGR1, CYP2B6, NUFIP1, FADS2, HNF4G, CYP4B1, PRUNE2, CYBB, RNF150, SALL1, ACE2, CA3, PGCP	80	2785	12983	0.757536	1	1	100
INTERPRO	IPR007087:Zinc finger, C2H2-type	3	0.24	0.939744	EGR1, SALL1, NUFIP1	95	784	16659	0.671012	1	1	100
INTERPRO	IPR015880:Zinc finger, C2H2-like	3	0.24	0.943423	EGR1, SALL1, NUFIP1	95	797	16659	0.660067	1	1	100
SP_PIR_KEYWORDS	zinc-finger	5	0.4	0.977988	EGR1, RNF150, SALL1, NUFIP1, HNF4G	98	1718	19235	0.571233	1	0.999996	100
GOTERM_MF_FAT	GO:0008270~zinc ion binding	8	0.64	0.991924	EGR1, RNF150, SALL1, ACE2, NUFIP1, CA3, PGCP, HNF4G	80	2311	12983	0.561791	1	1	100
