# Supplementary material for: Global liver gene expression differences in Nelore steers with divergent residual feed intake phenotypes
Source: BMC Genomics. 2015 Mar 25;16(1):242. doi: 10.1186/s12864-015-1464-x (PMC4381482; doi:10.1186/s12864-015-1464-x)
Supplement: Additional file 4: Table S2. — Upstream regulators identified by QIAGEN’s Ingenuity® Pathway Analysis. [file 12864_2015_1464_MOESM4_ESM.xls]

## Sheet: Sheet0
© 2000-2014 QIAGEN. All rights reserved.
Upstream Regulator	Fold Change	Molecule Type	Predicted Activation State	Activation z-score	p-value of overlap	Target molecules in dataset	Mechanistic Network
APOE		transporter	Inhibited	-2.407	5.95E-10	ACTA2,COL1A1,CTGF,CYBB,CYR61,EGR1,FKBP5,FOS,GPX3,MSR1,SMAD1,TCIRG1	42 (18)
EDN1		cytokine	Activated	2.532	7.93E-10	ACTA2,ATP2A2,COL1A2,CST3,CTGF,CYBB,EGR1,FOS,SELL,TGM2,VIM	43 (17)
lipopolysaccharide		chemical drug		1.526	9.33E-10	ACE2,ACTA2,ATP2A2,CFD,COL1A1,COL1A2,CR2,CST3,CTGF,CYBB,CYP2B6,CYR61,EGR1,FOS,HYOU1,IFI27,ISG15,LST1,MSR1,PCDH7,RGS2,SELL,SFTPA1,TGM2,TMSB10/TMSB4X,UCP2,VIM	44 (18)
lysophosphatidic acid		chemical - other		0.953	1.23E-09	ACTA2,CACNA2D1,CTGF,CYR61,EGR1,FKBP5,FOS,HYOU1	39 (18)
arachidonic acid		chemical - endogenous mammalian	Activated	2.220	3.76E-09	COL1A2,EGR1,FABP1,FADS2,FOS,RGS2,UCP2,VIM	34 (17)
tretinoin		chemical - endogenous mammalian	Activated	2.007	4.12E-09	ATP2A2,C1QA,COL1A1,COL1A2,CTGF,CYBB,CYP2B6,CYP4B1,CYR61,EGR1,FOLR2,FOS,IFI27,ISG15,LRRC25,NPC2,SELL,SFTPA1,SIGLEC12,SIX1,TGM2,TMSB10/TMSB4X,UCP2,VIM	47 (17)
MEF2C		transcription regulator		-1.751	4.54E-09	ACE2,ATP2A2,CKB,COL1A1,COL1A2,MYOM1,SFRP2,VIM	10 (2)
losartan potassium		chemical drug		-1.601	2.35E-08	ATP2A2,COL1A1,CST3,CTGF,CYBB,EGR1,FOS,UCP2	37 (18)
pioglitazone		chemical drug		0.388	3.09E-08	ACE2,ACTA2,ATP2A2,CFD,CTGF,CYP2B6,EGR1,FOS,UCP2	39 (17)
phorbol myristate acetate		chemical drug		1.948	3.11E-08	ATP2A2,CR2,CTGF,CYBB,CYR61,EGR1,ETNPPL,FKBP5,FOS,GSTM1,ISG15,MKNK1,MSR1,RGS2,SELL,SFRP2,SFTPA1,TNFRSF8,VIM	41 (19)
RELA		transcription regulator		0.441	3.93E-08	ACTA2,COL1A1,COL1A2,CR2,CYBB,CYP2B6,EGR1,FOS,ISG15,SFTPA1,SLC2A5,TGM2	36 (17)
dexamethasone		chemical drug		1.922	5.09E-08	ACTA2,ATP2A2,CFD,COL1A1,CR2,CST3,CTGF,CYBB,CYP2B6,CYR61,EGR1,FKBP5,FOS,GPC3,GSTM1,IFITM3,MSR1,PCSK5,RGS2,SELL,SFTPA1,SLC2A5,TGM2,UCP2	39 (23)
RAB7A		enzyme			8.19E-08	EGR1,FOS,VIM	37 (12)
15-deoxy-delta-12,14 -PGJ 2		chemical - endogenous non-mammalian		-1.570	9.12E-08	ACTA2,COL1A1,COL1A2,CTGF,CYBB,EGR1,FOS,MSR1,SFTPA1	35 (17)
inosine		chemical - endogenous mammalian	Activated	2.449	9.41E-08	C1QA,C1QC,CFD,IFITM3,NPC2,VIM
PDGFB		growth factor		0.918	9.41E-08	ACTA2,COL1A1,COL1A2,EGR1,FOS,SMAD1	34 (15)
TGFB2		growth factor		1.298	1.30E-07	ACTA2,COL1A1,COL1A2,CTGF,EGR1,FOS,SELL	34 (20)
EGF		growth factor		1.899	1.37E-07	ATP2A2,COL1A1,COL1A2,CTGF,CYP2B6,CYR61,EGR1,FOS,S100A11,SMAD1,TGM2,TM4SF5,VIM	38 (17)
wortmannin		chemical - kinase inhibitor	Inhibited	-2.922	1.45E-07	ACTA2,CKB,COL1A1,COL1A2,CTGF,EGR1,FOS,MSR1,VIM	34 (18)
halofuginone		chemical drug			1.62E-07	CKB,COL1A1,COL1A2,CTGF,EGR1,GNG11,GPX3,TGM2	22 (7)
N-acetyl-L-cysteine		chemical drug		-1.102	1.66E-07	ACTA2,AKR7A3,COL1A1,CTGF,CYR61,EGR1,FOS,MSR1,TNFRSF8	48 (21)
PPARG		ligand-dependent nuclear receptor		-0.783	2.05E-07	ABCA3,ACTA2,ATP2A2,CFD,COL1A1,COL1A2,CTGF,CYP4B1,FABP1,HYOU1,UCP2,VIM	42 (19)
NFATC3		transcription regulator		1.000	2.06E-07	ABCA3,ACTA2,COL1A1,CR2,FOS,SFTPA1
carbon tetrachloride		chemical toxicant	Activated	2.767	2.26E-07	ACTA2,CA3,COL1A1,COL1A2,CTGF,FABP1,FOS,GSTM1,SMAD1	39 (17)
CEBPA		transcription regulator		0.244	2.40E-07	ABCA3,CFD,COL1A1,COL1A2,CYP2B6,FOS,IFI27,IRF6,ISG15,LST1,RGS2,SFTPA1	33 (11)
simvastatin		chemical drug		-0.856	2.57E-07	ACTA2,CTGF,CYBB,CYP2B6,CYR61,FABP1,FADS2,FOS,VIM	41 (18)
SP1		transcription regulator	Activated	2.166	2.60E-07	ACTA2,ATP2A2,CKB,COL1A1,COL1A2,CR2,CTGF,EGR1,FOLR2,FOS,IFITM3,SELL,VIM	36 (14)
PTPN11		phosphatase		-0.461	3.09E-07	ABCA3,CHRNE,CYBB,EGR1,FOS,SFTPA1	41 (22)
AGT		growth factor	Activated	3.114	3.62E-07	ACE2,ACTA2,COL1A1,COL1A2,CTGF,CYBB,EGR1,FOS,MSR1,RGS2,SELL,UCP2	39 (21)
hydrogen peroxide		chemical - endogenous mammalian	Activated	3.227	4.00E-07	ACTA2,CFD,COL1A1,COL1A2,CST3,CTGF,EGR1,FOS,MSR1,TGM2,UCP2,VIM	41 (18)
GPER1		g-protein coupled receptor		1.127	6.10E-07	CTGF,EGR1,FOS,SFRP2	43 (21)
aldosterone		chemical - endogenous mammalian	Activated	2.091	6.29E-07	COL1A1,COL1A2,CTGF,CYBB,FKBP5,FOS,RGS2	35 (18)
FGF1		growth factor		0.342	6.68E-07	CR2,CTGF,CYR61,EGR1,FOS,GSTM1,TGM2	37 (18)
estrogen receptor		group		0.000	7.13E-07	CTGF,CYP2B6,EGR1,FOS,PCDH7,RGS2,SELL,SMAD1,VIM	37 (14)
SMAD1	-1.164	transcription regulator		1.491	7.52E-07	ACTA2,COL1A1,COL1A2,CTGF,SMAD1	33 (14)
MYOCD		transcription regulator		-0.334	7.58E-07	ACE2,ACTA2,ATP2A2,COL1A1,COL1A2,FOS
H-7		chemical - kinase inhibitor		-0.902	8.56E-07	COL1A1,COL1A2,EGR1,FOS,ISG15	45 (21)
SFTPA1	-1.240	transporter	Inhibited	-2.449	8.92E-07	COL1A1,CTGF,CYR61,EGR1,FOS,SFRP2	39 (16)
RETNLB		other		1.664	1.13E-06	ACTA2,COL1A1,COL1A2,CTGF,FABP1,SMAD1	37 (12)
thioacetamide		chemical toxicant			1.39E-06	CKB,COL1A1,COL1A2,CTGF,GNG11,GPX3,S100A11,TGM2,TMSB10/TMSB4X
LEP		growth factor		1.082	1.52E-06	ATP2A2,CA3,CFD,COL1A1,CYBB,CYR61,EGR1,FADS2,FOS,UCP2,VIM	42 (21)
dimethylnitrosamine		chemical toxicant		1.342	1.56E-06	ACTA2,COL1A1,COL1A2,TGM2,VIM	32 (10)
IFNG		cytokine	Activated	2.367	1.59E-06	ATP2A2,C1QA,C1QC,CHRNE,COL1A1,COL1A2,CTGF,CYBB,EGR1,FCGR3A/FCGR3B,FKBP5,FOS,IFI27,IFITM3,ISG15,LST1,MSR1,SELL,SMAD1	42 (21)
cyclosporin A		biologic drug		1.034	1.67E-06	ACTA2,COL1A1,CR2,CTGF,EGR1,FKBP5,FOS,S100A11,SELL,TMSB10/TMSB4X,VIM	38 (17)
PTK2		kinase		1.941	1.95E-06	ACTA2,COL1A1,COL1A2,CYR61,FOS	37 (20)
NRAS		enzyme			2.32E-06	COL1A2,CYBB,EGR1,GALE,MSR1,RNASE6	16 (4)
CREBBP		transcription regulator			2.36E-06	COL1A2,CYBB,CYR61,EGR1,FOS,ISG15,RGS2,SFTPA1	32 (13)
SEMA7A		transmembrane receptor	Activated	2.000	2.40E-06	COL1A1,COL1A2,CTGF,EGR1
TNF		cytokine		0.181	2.60E-06	ATP2A2,CFD,CHRNE,COL1A1,COL1A2,CTGF,CYBB,CYR61,EGR1,FABP1,FOS,IFI27,ISG15,MSR1,PCDH7,RGS2,SLC5A8,SMAD1,TGM2,UCP2,VIM	47 (20)
beta-naphthoflavone		chemical toxicant			2.66E-06	AKR7A3,CYP4B1,CYR61,FOS,GSTM1
dihydrotestosterone		chemical - endogenous mammalian		-0.174	2.70E-06	ATP2A2,CA3,CTGF,CYBB,CYP4B1,EGR1,FKBP5,FOS,GPX3,SLC2A5,TGM2,VIM	41 (16)
SB203580		chemical - kinase inhibitor	Inhibited	-2.614	2.73E-06	ACTA2,COL1A1,COL1A2,CTGF,EGR1,FOS,IFI27,ISG15,TGM2,UCP2	41 (21)
MST1		growth factor		1.067	2.90E-06	CTGF,FOS,GPC3,MSR1	20 (7)
EGFR		kinase	Activated	2.513	3.68E-06	ACTA2,COL1A1,CST3,CTGF,EGR1,FOS,TGM2,TM4SF5,VIM	38 (17)
YBX1		transcription regulator		-1.489	3.92E-06	ACTA2,COL1A1,COL1A2,FOS,MKNK1	21 (7)
diphenyleneiodonium		chemical reagent	Inhibited	-2.200	3.92E-06	ACTA2,COL1A1,FOS,SELL,UCP2	43 (20)
SMAD3		transcription regulator	Activated	2.711	3.95E-06	ACTA2,COL1A1,COL1A2,CTGF,EGR1,FOS,SMAD1,VIM	41 (20)
PD98059		chemical - kinase inhibitor		-1.910	4.06E-06	ACTA2,COL1A1,COL1A2,CTGF,EGR1,FKBP5,FOS,HYOU1,MSR1,SELL,SFTPA1,VIM	39 (19)
NRG1		growth factor	Activated	2.180	4.09E-06	CHRNE,COL1A1,CTGF,CYR61,EGR1,FOS,GPX3,VIM	43 (19)
Smad		complex			4.11E-06	COL1A1,COL1A2,CTGF,TM4SF5	25 (10)
PRL		cytokine	Activated	2.030	4.24E-06	COL1A1,COL1A2,CST3,EGR1,FOS,GSTM1,SFRP2,VIM	36 (19)
GATA4		transcription regulator		-1.352	4.46E-06	ACE2,ATP2A2,COL1A1,COL1A2,FOS,IRF6,VIM
ACTA2	1.360	other			4.52E-06	ACTA2,CTGF,VIM
PTH		other			4.66E-06	ATP2A2,COL1A1,COL1A2,CTGF,FOS,RGS2,SFRP2	32 (20)
F2R		g-protein coupled receptor	Activated	2.195	4.70E-06	CTGF,CYR61,EGR1,FOS,TGM2	44 (19)
beta-estradiol		chemical - endogenous mammalian		1.453	4.83E-06	ABCA3,ACTA2,CKB,COL1A1,COL1A2,CTGF,CYBB,CYP2B6,CYP4B1,CYR61,EGR1,FOS,GPX3,HSPB8,IRF6,ISG15,PTGER3,RGS2,SFRP2,VIM,WFDC2	42 (17)
ramipril		chemical drug		-1.000	4.84E-06	ACE2,COL1A1,COL1A2,CTGF
decitabine		chemical drug		0.856	5.00E-06	COL1A1,COL1A2,CTGF,CYP4B1,GPC3,HSPB8,IFI27,ISG15,SLC5A8,TMSB10/TMSB4X,VIM	33 (11)
CSHL1		transcription regulator		0.943	5.13E-06	ACTA2,CA3,CTGF,CYP2B6,FOS	26 (7)
NFKB1		transcription regulator		1.477	5.57E-06	COL1A1,COL1A2,CR2,CYBB,EGR1,FOS,ISG15,MSR1	39 (17)
NR3C2		ligand-dependent nuclear receptor		0.928	6.22E-06	COL1A1,CTGF,EGR1,FKBP5,GPX3,RGS2	35 (11)
troglitazone		chemical drug		-0.489	6.28E-06	ACTA2,CFD,COL1A1,COL1A2,CYP2B6,EGR1,FADS2,FOS,MSR1,UCP2	42 (20)
SOX2		transcription regulator		0.042	7.48E-06	COL1A1,CTGF,FABP1,FOS,HOPX,IRF6,SMAD1,VIM	8 (2)
PRKG1		kinase		0.283	7.61E-06	ACTA2,COL1A1,CTGF,FOS	36 (17)
IL6		cytokine		0.455	7.89E-06	ATP2A2,CST3,CTGF,CYBB,CYP2B6,EGR1,FOS,GALE,IFITM3,MSR1,RNASE6,TGM2,VIM	43 (18)
NFkB (complex)		complex		1.757	8.41E-06	ATP2A2,COL1A2,CTGF,CYBB,CYR61,EGR1,FOS,ISG15,SFTPA1,SLC2A5,TGM2,VIM	42 (20)
TBX5		transcription regulator		-1.513	8.44E-06	ACE2,ATP2A2,COL1A1,COL1A2,VIM
flutamide		chemical drug			8.44E-06	CYP4B1,CYR61,FOS,GSTM1,VIM
LDL		complex		1.989	8.50E-06	ATP2A2,CTGF,CYBB,EGR1,FOS,HYOU1,MSR1,NPC2	38 (18)
ABCB4		transporter		-1.981	8.76E-06	ACTA2,COL1A1,COL1A2,CTGF
rosiglitazone		chemical drug		1.753	9.03E-06	C1QA,C1QC,CFD,COL1A1,CTGF,CYP2B6,FABP1,FOS,MSR1,UCP2	39 (16)
IGF1		growth factor		1.578	9.23E-06	ACTA2,C1QA,COL1A1,CTGF,CYBB,CYR61,EGR1,FOS,IFITM3,VIM	35 (20)
IL1B		cytokine		0.233	9.38E-06	ACTA2,ATP2A2,COL1A1,CYBB,CYP2B6,EGR1,FABP1,FKBP5,FOS,ISG15,PCDH7,SFTPA1,TGM2,VIM	38 (17)
calmidazolium		chemical drug			9.62E-06	EGR1,FOS,SELL	23 (7)
HGF		growth factor		0.277	9.68E-06	ACTA2,COL1A2,CTGF,CYP2B6,CYR61,EGR1,FKBP5,FOS,ISG15,RGS2,VIM	37 (19)
KNG1		other		1.977	1.00E-05	COL1A1,COL1A2,CTGF,FOS	31 (18)
indomethacin		chemical drug		0.309	1.02E-05	CYP2B6,FOS,IFITM3,S100A11,SELL,TMSB10/TMSB4X,UCP2,VIM	12 (2)
PDX1		transcription regulator		-1.095	1.14E-05	ACE2,CKB,COL1A1,CRELD2,EGR1,ERO1LB,PTGER3
F7		peptidase		1.963	1.14E-05	CTGF,CYR61,EGR1,FOS	35 (15)
5-hydroxytryptamine		chemical - endogenous mammalian	Activated	2.186	1.14E-05	CTGF,CYBB,EGR1,FOS,UCP2	39 (20)
TGFBR1		kinase	Activated	2.183	1.14E-05	ACTA2,COL1A1,COL1A2,CTGF,VIM	38 (17)
YY1		transcription regulator			1.26E-05	ACTA2,COL1A1,CR2,CYBB,FOS,GPC3,MYOM1,TGM2	26 (7)
Insulin		group		1.871	1.27E-05	CA3,COL1A1,CYBB,EGR1,FADS2,FOS,SFTPA1,SLC2A5,UCP2	37 (20)
S-adenosylmethionine		chemical - endogenous mammalian		-1.934	1.29E-05	ACTA2,COL1A1,COL1A2,FOS	31 (13)
CHRM3		g-protein coupled receptor			1.32E-05	CYR61,EGR1,FOS	31 (17)
SPDEF		transcription regulator		-1.408	1.32E-05	COL1A1,CTGF,SFTPA1,SMAD1,VIM
MAPK1		kinase		0.522	1.33E-05	CTGF,EGR1,FOS,IFI27,IFITM3,ISG15,SFRP2,TM4SF5,VIM	37 (18)
IRF8		transcription regulator		0.373	1.36E-05	CYBB,EGR1,FOS,ISG15,MSR1,PCDH7	32 (16)
F2		peptidase	Activated	2.765	1.38E-05	ACTA2,COL1A1,CTGF,CYBB,CYP2B6,CYR61,EGR1,FOS	36 (18)
XDH		enzyme		-1.964	1.46E-05	ACTA2,CTGF,CYBB,VIM	42 (17)
progesterone		chemical - endogenous mammalian		0.180	1.52E-05	ACTA2,CA3,CFD,CST3,CYP2B6,FKBP5,FOS,HOPX,PTGER3,VIM,WFDC2	26 (5)
Pkc(s)		group	Activated	2.200	1.52E-05	CTGF,CYBB,CYR61,EGR1,FOS,MSR1,RGS2	39 (20)
NOTCH1		transcription regulator		1.073	1.52E-05	ACTA2,CFD,COL1A1,COL1A2,CTGF,CYR61,FOS	37 (17)
LIPE		enzyme			1.72E-05	COL1A1,COL1A2,EGR1,FKBP5,FOS,MSR1	38 (15)
5'-methylthioadenosine		chemical - endogenous mammalian			1.75E-05	COL1A1,COL1A2,SFTPA1
ITCH		enzyme			1.75E-05	CTGF,CYR61,FOS	28 (11)
CHRM1		g-protein coupled receptor			1.75E-05	CYR61,EGR1,FOS	29 (16)
EDNRA		transmembrane receptor			1.75E-05	COL1A1,FOS,SELL	30 (11)
ERBB2		kinase	Activated	2.425	1.78E-05	ACTA2,CHRNE,COL1A1,CTGF,CYP4B1,EGR1,FOS,GPX3,HSPB8,IRF6,NPC2,VIM	46 (18)
bicuculline		chemical - endogenous non-mammalian		0.577	1.84E-05	ACTA2,CYR61,EGR1,FOS	25 (7)
KAT2B		transcription regulator			1.84E-05	COL1A2,CTGF,ISG15,SFTPA1	29 (11)
AMOT		other			1.91E-05	CTGF,CYR61	15 (6)
CTS-1027		chemical drug			1.91E-05	ACTA2,COL1A1
S-adenosylhomocysteine		chemical - endogenous mammalian			1.91E-05	COL1A1,COL1A2
ITGB1		transmembrane receptor		-0.110	2.26E-05	ACTA2,COL1A1,COL1A2,FOS,VIM	31 (16)
GNA13		enzyme			2.27E-05	ACTA2,EGR1,FOS	35 (19)
mibolerone		chemical drug		0.480	2.57E-05	COL1A1,COL1A2,FKBP5,GPC3,HYOU1,UCP2
cigarette smoke		chemical toxicant		1.755	2.63E-05	ACTA2,CKB,CYP2B6,CYR61,EGR1,FOS,GPX3	34 (18)
ADIPOQ		other		-0.985	2.80E-05	CTGF,CYBB,EGR1,FOS,MSR1,UCP2	41 (20)
PDGFRA		kinase			2.88E-05	ACTA2,COL1A1,FOS	27 (11)
PRKAA2		kinase			3.12E-05	ACTA2,CYBB,CYP2B6,EGR1	19 (7)
HRAS		enzyme		0.505	3.23E-05	ATP2A2,C1QC,COL1A1,COL1A2,CTGF,EGR1,FOS,GPX3,TGM2,TMSB10/TMSB4X,VIM	37 (18)
mifepristone		chemical drug		-1.375	3.37E-05	CTGF,CYBB,EGR1,FKBP5,FOS,GSTM1,RGS2,SFRP2	41 (19)
chloropromazine		chemical drug			3.43E-05	CYP2B6,FABP1,FADS2,FOS
STK3		kinase			3.59E-05	CTGF,GPC3,SFTPA1
RFX5		transcription regulator			3.59E-05	COL1A1,COL1A2,CR2
amphetamine		chemical drug		1.225	3.65E-05	EGR1,FOS,MYOM1,RGS2,SELL	18 (7)
GPX1		enzyme		-1.192	3.77E-05	ACTA2,CTGF,CYBB,GPX3
let-7a-5p (and other miRNAs w/seed GAGGUAG)		mature microrna		-1.788	4.19E-05	ACTA2,COL1A1,COL1A2,FADS2,HYOU1,VIM
KLF4		transcription regulator		1.077	4.20E-05	ACTA2,COL1A1,FABP1,IFITM3,IRF6,SMAD1,VIM	22 (7)
HMGA1		transcription regulator	Activated	2.449	4.36E-05	ACTA2,COL1A1,COL1A2,CYR61,EGR1,FOS	36 (16)
ADRB3		g-protein coupled receptor			4.40E-05	EGR1,FOS,UCP2	29 (12)
F2RL1		g-protein coupled receptor		1.964	4.94E-05	ACTA2,CTGF,CYR61,FOS	41 (22)
LY294002		chemical - kinase inhibitor	Inhibited	-2.781	5.06E-05	ACTA2,COL1A1,COL1A2,CST3,CTGF,CYR61,EGR1,FOS,RGS2,VIM	39 (20)
VEGFA		growth factor		1.665	5.16E-05	COL1A1,CST3,CTGF,CYR61,EGR1,FOS,TMSB10/TMSB4X	39 (20)
MAPK8		kinase		1.446	5.27E-05	COL1A1,CYBB,EGR1,FOS,GSTM1,MSR1	43 (18)
bleomycin		chemical drug		1.772	5.67E-05	ACTA2,COL1A1,COL1A2,CTGF,FABP1,SMAD1	33 (16)
Fascin		group			5.70E-05	CTGF,CYR61
cercosporin		chemical - endogenous non-mammalian			5.70E-05	ACTA2,CTGF
CCG-1423		chemical reagent			5.70E-05	ACTA2,CTGF
PPP1CA		phosphatase			5.70E-05	CTGF,FOS
AKAP13		other			5.70E-05	FKBP5,FOS	23 (7)
atipamezole		chemical drug			5.70E-05	EGR1,FOS
yohimbine		chemical drug			5.70E-05	EGR1,FOS	26 (9)
2-amino-3-phosphonopropionic acid		chemical - endogenous mammalian			5.70E-05	EGR1,FOS	19 (6)
L-glutamic acid		chemical - endogenous mammalian	Activated	2.148	6.23E-05	CFD,CYP2B6,EGR1,FADS2,FOS	22 (7)
TGFB3		growth factor		1.732	6.23E-05	ACTA2,COL1A1,COL1A2,CYR61,FOS	38 (13)
Tgf beta		group	Activated	2.582	6.29E-05	ACTA2,COL1A1,COL1A2,CTGF,CYR61,FOS,VIM	46 (20)
HAND2		transcription regulator		-1.131	6.35E-05	ACE2,ATP2A2,COL1A1,COL1A2
GLIS2		transcription regulator			6.37E-05	COL1A1,CTGF,VIM	27 (6)
MST1R		kinase			6.37E-05	ACTA2,FOS,VIM	28 (10)
AKT1		kinase		1.039	6.47E-05	ACTA2,C1QC,CST3,EGR1,FOS,MSR1,VIM	37 (19)
TP53		transcription regulator		1.276	6.61E-05	ACTA2,C1QC,CKB,COL1A1,COL1A2,CTGF,CYR61,EGR1,FKBP5,FOS,GPX3,GSTM1,ISG15,PCDH7,TGM2,TMSB10/TMSB4X,VIM	35 (17)
D-glucose		chemical - endogenous mammalian		1.994	6.65E-05	ACTA2,ATP2A2,COL1A1,CTGF,EGR1,ERO1LB,FOS,MSR1,TGM2,UCP2	42 (23)
PRKCA		kinase		1.067	6.88E-05	COL1A1,CTGF,CYBB,EGR1,FOS	39 (19)
thapsigargin		chemical toxicant		1.190	7.28E-05	ATP2A2,COL1A1,EGR1,FOS,TGM2,VIM	42 (16)
colchicine		chemical drug		0.817	7.44E-05	ACTA2,CTGF,CYP2B6,FOS	37 (15)
FLI1		transcription regulator			7.44E-05	COL1A1,COL1A2,CTGF,EGR1
FBN1		other			7.54E-05	COL1A2,CTGF,CYR61	30 (7)
OGT		enzyme			7.54E-05	ATP2A2,FOS,VIM	34 (13)
CD44		enzyme			7.80E-05	COL1A1,FKBP5,SELL,SMAD1,TCIRG1,VIM
rotenone		chemical toxicant		-1.000	8.03E-05	CYBB,FOS,SELL,UCP2	20 (7)
MAP2K1		kinase	Activated	2.180	8.07E-05	ACTA2,COL1A1,COL1A2,CTGF,FOS,TGM2	38 (18)
sirolimus		chemical drug		-1.463	8.11E-05	ACTA2,CFD,COL1A1,COL1A2,FOS,ISG15,SELL,UCP2,VIM	37 (18)
Mapk		group			8.34E-05	COL1A1,CTGF,CYBB,EGR1,FOS	36 (16)
PDGF BB		complex	Activated	2.019	8.40E-05	ACTA2,ATP2A2,CTGF,CYR61,EGR1,FOS,RGS2,TGM2	37 (21)
IL4		cytokine	Activated	2.319	8.71E-05	ACTA2,COL1A1,COL1A2,CR2,CTGF,FCGR3A/FCGR3B,FOS,ISG15,MSR1,SELL,TGM2,VIM	39 (16)
Ras homolog		group			8.85E-05	CTGF,EGR1,FOS	38 (19)
F10		peptidase			8.85E-05	CTGF,CYR61,EGR1	32 (17)
CTSB		peptidase			8.85E-05	ACTA2,COL1A1,CYBB	22 (10)
HRG		other			8.85E-05	C1QA,C1QC,FCGR3A/FCGR3B
INHA		growth factor		-0.277	9.15E-05	ACTA2,COL1A2,CTGF,CYR61,PCDH7
MYC		transcription regulator		-0.544	9.19E-05	COL1A1,COL1A2,EGR1,FABP1,FADS2,FKBP5,FOS,GCSH,GPC3,IRF6,SMAD1,TMSB10/TMSB4X,TNFRSF8,VIM	39 (17)
ursodeoxycholic acid		chemical - endogenous mammalian	Activated	2.000	9.32E-05	COL1A1,COL1A2,CTGF,CYP2B6
BIRC5		other			9.32E-05	C1QC,COL1A1,CTGF,VIM	25 (7)
Calcineurin protein(s)		complex		-0.790	1.00E-04	ATP2A2,EGR1,FOS,RGS2	38 (18)
IPMK		kinase			1.03E-04	ACTA2,CYR61,FOS	20 (7)
acetaldehyde		chemical - endogenous mammalian			1.03E-04	COL1A1,COL1A2,FOS	26 (12)
tamoxifen		chemical drug		1.862	1.07E-04	CYP2B6,CYR61,FABP1,FADS2,FOS,SALL1,UCP2	36 (15)
Ca2+		chemical - endogenous mammalian		1.601	1.12E-04	ACTA2,ATP2A2,COL1A1,CYR61,EGR1,FOS,MSR1	34 (17)
GLIPR2		other			1.14E-04	ACTA2,VIM
MKX		other			1.14E-04	COL1A1,COL1A2
F2RL3		g-protein coupled receptor			1.14E-04	EGR1,FOS	23 (7)
RET		kinase			1.15E-04	COL1A1,COL1A2,EGR1,FOS,SELL	36 (19)
Y 27632		chemical drug		-1.969	1.15E-04	ACTA2,CTGF,FOS,VIM	37 (19)
NR3C1		ligand-dependent nuclear receptor		-1.305	1.19E-04	CYR61,EGR1,FKBP5,FOS,GPX3,ISG15,RGS2,SFTPA1,SLC2A5,SMAD1,TNFRSF8	35 (16)
staurosporine		chemical - kinase inhibitor		-0.283	1.25E-04	COL1A1,COL1A2,FOS,ISG15,SELL	35 (18)
pirinixic acid		chemical toxicant		1.459	1.31E-04	COL1A1,CYP2B6,FABP1,FADS2,GLCE,IFITM3,NPC2,PCSK5,UCP2	12 (2)
MAP2K1/2		group		1.963	1.32E-04	CTGF,EGR1,FOS,VIM	38 (19)
forskolin		chemical toxicant		-0.050	1.32E-04	ACTA2,COL1A1,CTGF,EGR1,FKBP5,FOS,NPC2,RGS2,SLC2A5,UCP2,VIM	42 (20)
curcumin		chemical drug	Inhibited	-2.592	1.33E-04	ACTA2,COL1A1,COL1A2,CTGF,EGR1,FOS,UCP2,VIM	42 (19)
PDGF-AA		complex			1.36E-04	ACTA2,FOS,VIM	35 (14)
Jnk		group	Activated	2.390	1.40E-04	ACTA2,COL1A1,CTGF,EGR1,FOS,TGM2	37 (19)
phenylephrine		chemical drug		1.955	1.41E-04	ATP2A2,EGR1,FOS,RGS2	28 (17)
NCOA2		transcription regulator			1.41E-04	CFD,CYP2B6,EGR1,ISG15
IL17A		cytokine		1.406	1.48E-04	ACTA2,CTGF,CYR61,FOS,HSPB8,ISG15	40 (19)
COL4A3		other			1.55E-04	COL1A1,COL1A2,CTGF	18 (5)
SOD1		enzyme			1.57E-04	C1QA,CKB,FOS,GPX3,GSTM1,MYOM1
cycloheximide		chemical reagent		-0.504	1.68E-04	COL1A1,CTGF,CYP2B6,CYR61,EGR1,FABP1,FOS,RGS2	40 (22)
SPRY2		other			1.76E-04	FOS,ISG15,SFTPA1
HEXIM1		transcription regulator			1.76E-04	ACE2,COL1A1,VIM	18 (5)
imipramine		chemical drug			1.76E-04	EGR1,FABP1,FOS	17 (5)
ERK1/2		group		1.990	1.81E-04	COL1A1,CTGF,CYBB,EGR1,FKBP5,FOS,MKNK1	37 (19)
nilotinib		chemical drug			1.89E-04	COL1A1,COL1A2
ADRA1		group			1.89E-04	EGR1,FOS	33 (18)
ENTPD5		enzyme			1.89E-04	COL1A1,COL1A2
ghrelin		chemical drug			1.89E-04	EGR1,FOS	28 (8)
KIDINS220		transcription regulator			1.89E-04	EGR1,FOS	33 (11)
LY379196		chemical - kinase inhibitor			1.89E-04	EGR1,MSR1
6-cyano-7-nitroquinoxaline-2,3-dione		chemical reagent			1.89E-04	EGR1,FOS	27 (7)
ruboxistaurin		chemical drug			1.89E-04	CYBB,EGR1	19 (6)
quisqualic acid		chemical - endogenous non-mammalian			1.89E-04	EGR1,FOS	36 (17)
TGFB1		growth factor	Activated	3.465	1.91E-04	ACTA2,C1QA,C1QC,COL1A1,COL1A2,CST3,CTGF,CYBB,CYR61,EGR1,FCGR3A/FCGR3B,FOS,GLCE,IFI27,MSR1,S100A11,TGM2,VIM	41 (19)
doxorubicin		chemical drug	Activated	2.621	1.92E-04	ATP2A2,CTGF,CYBB,CYR61,EGR1,FOS,S100A11,VIM	40 (16)
heparin		chemical - endogenous mammalian		-0.469	1.92E-04	ACTA2,COL1A1,FOS,VIM	41 (18)
diazoxide		chemical drug			1.98E-04	EGR1,HYOU1,UCP2
bisindolylmaleimide		chemical - kinase inhibitor			1.98E-04	CTGF,EGR1,FOS	38 (20)
U0126		chemical - kinase inhibitor		-1.115	1.99E-04	ACTA2,CTGF,CYP2B6,EGR1,FKBP5,FOS,SFTPA1,TGM2,VIM	40 (18)
estrogen		chemical drug		1.215	2.08E-04	CKB,COL1A1,CTGF,CYBB,CYR61,EGR1,FOS	38 (20)
tacrolimus		chemical drug		0.243	2.10E-04	COL1A1,CYBB,EGR1,FKBP5,FOS,SELL	40 (18)
CTNNB1		transcription regulator		0.068	2.12E-04	ACTA2,CA3,CFD,COL1A1,CTGF,CYR61,FOS,SIX1,TGM2,VIM	35 (17)
BMP2		growth factor		-0.494	2.16E-04	ACTA2,COL1A1,COL1A2,FOS,SMAD1,TGM2	33 (18)
SP3		transcription regulator			2.16E-04	ACTA2,COL1A1,COL1A2,EGR1,FOS,VIM
PAX3		transcription regulator			2.16E-04	COL1A2,CST3,MKNK1,NPC2,PTGER3,SIX1
IL13		cytokine		1.460	2.19E-04	COL1A1,COL1A2,CTGF,CYBB,EGR1,FADS2,GPX3,TGM2	45 (19)
PI3K (complex)		complex	Activated	2.158	2.22E-04	COL1A1,CTGF,CYBB,FOS,RGS2,SELL,TGM2	35 (20)
CEBPB		transcription regulator		1.665	2.40E-04	ACTA2,CFD,COL1A1,COL1A2,FOS,IFITM3,MSR1,VIM	39 (14)
fenamic acid		chemical reagent		1.000	2.42E-04	S100A11,SELL,TMSB10/TMSB4X,VIM
MAP2K3		kinase			2.42E-04	ATP2A2,COL1A1,COL1A2,ISG15	37 (15)
Pka		complex		1.338	2.45E-04	CTGF,EGR1,FOS,IFI27,RGS2	36 (19)
Growth hormone		group		0.513	2.45E-04	COL1A1,EGR1,FKBP5,FOS,GSTM1	40 (20)
F3		transmembrane receptor			2.48E-04	CTGF,CYR61,EGR1	25 (13)
SP600125		chemical - kinase inhibitor	Inhibited	-2.423	2.55E-04	COL1A1,CTGF,CYR61,EGR1,FOS,ISG15	36 (18)
prostaglandin E2		chemical - endogenous mammalian		0.384	2.58E-04	ACTA2,COL1A1,CTGF,EGR1,FOS,RGS2,UCP2	45 (23)
bromobenzene		chemical toxicant			2.70E-04	AKR7A3,CYP2B6,FOS,GSTM1
PTGER4		g-protein coupled receptor			2.76E-04	CYBB,EGR1,PTGER3
ETS1		transcription regulator			2.76E-04	COL1A2,CTGF,EGR1,HSPB8,MSR1,SELL
FCGR3A/FCGR3B	1.358	transmembrane receptor			2.83E-04	FCGR3A/FCGR3B,SELL
ITGA9		other			2.83E-04	ACTA2,VIM	16 (5)
KLB		enzyme			2.83E-04	EGR1,FOS	33 (11)
SF1		transcription regulator			2.83E-04	ACTA2,COL1A1
6,7-dinitroquinoxaline-2,3-dione		chemical reagent			2.83E-04	EGR1,FOS	11 (4)
emricasan		chemical drug			2.83E-04	ACTA2,COL1A1
streptozocin		chemical drug		1.246	2.98E-04	COL1A1,CTGF,FOS,MSR1,SLC2A5,VIM	42 (19)
RHOA		enzyme			3.01E-04	ACTA2,COL1A1,CTGF,FOS	31 (14)
IDH1		enzyme			3.05E-04	CFD,EGR1,VIM
MEF2D		transcription regulator			3.05E-04	COL1A2,CTGF,FOS
exenatide		biologic drug			3.05E-04	CTGF,FOS,SFTPA1	21 (7)
tetracycline		chemical drug		1.000	3.34E-04	CA3,CACNA2D1,COL1A1,CTGF
JUN		transcription regulator		-0.356	3.35E-04	CA3,COL1A1,COL1A2,CTGF,FOLR2,FOS,MSR1,VIM	35 (16)
ALDH1A2		enzyme			3.37E-04	COL1A2,CTGF,CYR61
dalfampridine		chemical drug			3.37E-04	CYR61,EGR1,FOS	19 (7)
sodium orthovanadate		chemical reagent			3.37E-04	COL1A1,MSR1,SLC2A5
NFE2L2		transcription regulator		-0.470	3.40E-04	COL1A1,CTGF,CYBB,FABP1,FKBP5,GPX3,GSTM1,GSTO1	23 (5)
kainic acid		chemical toxicant		0.245	3.47E-04	CACNA2D1,EGR1,FOS,HYOU1,PTGER3	17 (6)
tunicamycin		chemical - endogenous non-mammalian		0.277	3.59E-04	ATP2A2,COL1A1,EGR1,ERO1LB,VIM
cisplatin		chemical drug	Activated	2.302	3.63E-04	ACTA2,COL1A1,CTGF,EGR1,FOS,GSTM1,S100A11,TMSB10/TMSB4X,UCP2,VIM	39 (18)
cerivastatin		chemical drug			3.69E-04	COL1A1,CTGF,CYP2B6,TMSB10/TMSB4X	22 (7)
CR1L		other			3.71E-04	COL1A1,COL1A2,CTGF	24 (7)
SPHK1		kinase			3.71E-04	COL1A2,CTGF,EGR1	37 (19)
STAT6		transcription regulator		0.438	3.94E-04	COL1A1,COL1A2,CR2,EGR1,FCGR3A/FCGR3B,ISG15	30 (11)
SAV1		other			3.94E-04	CTGF,GPC3
MAD2L2		enzyme			3.94E-04	EGR1,VIM
volinanserin		chemical drug			3.94E-04	EGR1,FOS
2-amino-5-phosphonovaleric acid		chemical - other			3.94E-04	EGR1,FOS	28 (8)
ITGAV		ion channel			4.06E-04	COL1A1,COL1A2,FOS	30 (15)
oxaliplatin		chemical drug			4.06E-04	TMSB10/TMSB4X,UGGT1,VIM
SMARCA4		transcription regulator		0.464	4.21E-04	ACTA2,CTGF,CYP4B1,FOS,IFI27,IFITM3,NPC2	17 (6)
PTGS2		enzyme		1.264	4.23E-04	EGR1,FOS,MSR1,PTGER3,SELL	38 (15)
ERK		group		1.556	4.23E-04	COL1A1,CTGF,EGR1,FOS,SELL,TGM2	35 (19)
epigallocatechin-gallate		chemical drug	Inhibited	-2.224	4.34E-04	CTGF,CYR61,EGR1,FOS,ISG15,VIM	43 (19)
PPARA		ligand-dependent nuclear receptor		1.403	4.36E-04	C1QA,CYBB,CYP2B6,FABP1,FADS2,FOS,IFITM3,UCP2	16 (6)
RARG		ligand-dependent nuclear receptor			4.44E-04	EGR1,FOLR2,FOS	25 (6)
bicalutamide		chemical drug			4.44E-04	FKBP5,FOS,VIM	30 (7)
palmitic acid		chemical - endogenous mammalian	Activated	2.177	4.65E-04	CTGF,CYBB,FABP1,FOS,UCP2	41 (18)
Ins1		other		1.792	4.72E-04	CFD,COL1A1,EGR1,FADS2,FOS,SFTPA1,VIM	42 (18)
FOS	1.114	transcription regulator		-1.036	4.79E-04	COL1A1,CTGF,EGR1,FOLR2,FOS,HOOK1,HSPB8,SFRP2,VIM	29 (9)
pentoxifylline		chemical drug			4.84E-04	COL1A1,CTGF,FOS	41 (23)
PTEN		phosphatase		-0.816	5.04E-04	CA3,CFD,FOS,GPX3,ISG15,SELL,SFTPA1,SMAD1
allopurinol		chemical drug		0.655	5.14E-04	FABP1,S100A11,TMSB10/TMSB4X,VIM
mycophenolic acid		chemical drug			5.14E-04	ACTA2,CTGF,CYBB,CYR61	29 (7)
sphingosylphosphocholine		chemical - endogenous non-mammalian			5.24E-04	FOS,TGM2	34 (10)
desoxycorticosterone		chemical - endogenous mammalian			5.24E-04	CTGF,CYBB	19 (6)
CD244		transmembrane receptor			5.24E-04	EGR1,FOS	37 (17)
aristolochic acid I		chemical toxicant			5.24E-04	FABP1,FOS
acetic acid		chemical - endogenous mammalian			5.24E-04	EGR1,FOS	28 (7)
IRF1		transcription regulator		0.776	5.26E-04	CYBB,IFITM3,ISG15,PCDH7,SELL	29 (10)
alitretinoin		chemical drug		0.391	5.26E-04	CYP2B6,FABP1,FOLR2,FOS,ISG15	30 (10)
NEDD9		other			5.27E-04	FABP1,FOS,VIM
okadaic acid		chemical toxicant		1.953	5.38E-04	CYBB,CYP2B6,EGR1,FOS	36 (20)
SBDS		other			5.38E-04	CTGF,EGR1,FOS,PCDH7
FGF19		growth factor			5.38E-04	EGR1,FOS,RGS2,SLC2A5
Mek		group	Activated	2.183	5.42E-04	COL1A2,CTGF,EGR1,FOS,VIM	34 (15)
GDF2		growth factor		1.000	5.62E-04	COL1A1,FOS,HSPB8,SMAD1
EIF2AK2		kinase			5.62E-04	EGR1,FOS,IFI27,ISG15	29 (12)
TFAP4		transcription regulator			5.71E-04	EGR1,FOS,VIM	25 (7)
amiodarone		chemical drug			5.71E-04	CA3,FABP1,FADS2
EGTA		chemical reagent			5.71E-04	ATP2A2,EGR1,FOS	39 (17)
propofol		chemical drug			5.71E-04	CYBB,EGR1,FOS	23 (7)
steroid		chemical - endogenous mammalian			5.71E-04	CYP2B6,CYR61,FOS
ADCYAP1		other		0.254	5.99E-04	EGR1,FOS,GPC3,SMAD1,TMSB10/TMSB4X,UCP2	14 (4)
nitrofen		chemical toxicant			6.18E-04	EGR1,HYOU1,SFTPA1
CYR61	1.334	other			6.18E-04	COL1A1,COL1A2,CYR61	30 (13)
carbamylcholine		chemical drug			6.18E-04	EGR1,FOS,RGS2	25 (11)
KRAS		enzyme		-0.570	6.45E-04	COL1A1,FOS,GPC3,HYOU1,IFITM3,ISG15,VIM	38 (12)
SB 216763		chemical toxicant			6.68E-04	CTGF,CYR61,RGS2	20 (7)
Ck2		complex			6.72E-04	CYBB,FOS	20 (8)
DGCR8		enzyme			6.72E-04	ACTA2,FOS
DBH		enzyme			6.72E-04	FOS,UCP2
Laminin		complex			7.20E-04	ACTA2,COL1A1,VIM	43 (19)
APLN		other			7.20E-04	CTGF,EGR1,FOS	34 (13)
CALR		transcription regulator			7.20E-04	ATP2A2,COL1A1,COL1A2	10 (3)
cytochalasin D		chemical toxicant			7.20E-04	ACTA2,CTGF,FOS	36 (20)
BAPTA-AM		chemical reagent			7.20E-04	COL1A1,EGR1,FOS	38 (19)
valsartan		chemical drug			7.20E-04	COL1A1,CYBB,FOS	31 (13)
FOXO3		transcription regulator		1.938	7.25E-04	CTGF,CYR61,EGR1,FOS,UCP2	35 (13)
FGF2		growth factor	Activated	2.198	7.42E-04	ACTA2,COL1A1,COL1A2,CYR61,EGR1,FOS,VIM	34 (17)
L-triiodothyronine		chemical - endogenous mammalian		0.732	7.55E-04	ATP2A2,CST3,CTGF,EGR1,FOS,RGS2,UCP2	42 (22)
CSF3		cytokine		0.776	7.66E-04	CST3,CYBB,EGR1,FOS,SELL	40 (18)
Ro31-8220		chemical - kinase inhibitor			7.74E-04	COL1A1,COL1A2,EGR1	31 (16)
AMPK		complex			7.86E-04	CYBB,CYP2B6,EGR1,UCP2	25 (7)
AR		ligand-dependent nuclear receptor		0.312	8.09E-04	ATP2A2,EGR1,FAM174B,FKBP5,GSTM1,SLC45A3,VIM	30 (6)
HMOX1		enzyme		-1.067	8.18E-04	ACTA2,COL1A1,FOS,MSR1	32 (14)
phenacetin		chemical drug			8.31E-04	S100A11,TMSB10/TMSB4X,VIM
CSF1		cytokine	Activated	2.176	8.32E-04	EGR1,FCGR3A/FCGR3B,FOLR2,FOS,MSR1	27 (12)
pCPT-cAMP		chemical - kinase inhibitor			8.38E-04	EGR1,FOS	20 (7)
EPHB1		kinase			8.38E-04	EGR1,FOS	38 (14)
WWC1		transcription regulator			8.38E-04	CTGF,VIM
RLIM		enzyme			8.38E-04	CTGF,VIM
MAPKAPK3		kinase			8.38E-04	HSPB8,MKNK1
trifluoperazine		chemical drug			8.38E-04	EGR1,SELL
latrunculin B		chemical reagent			8.38E-04	CTGF,FOS	33 (11)
rosmarinic acid		chemical - endogenous non-mammalian			8.38E-04	ACTA2,CTGF
IL10		cytokine		-0.694	8.65E-04	ACTA2,COL1A1,FCGR3A/FCGR3B,FKBP5,FOS,MSR1,SELL	35 (19)
Rock		group			8.90E-04	COL1A1,CTGF,FOS	40 (17)
AVP		other			8.90E-04	ACTA2,EGR1,FOS	39 (21)
N-acetylsphingosine		chemical reagent			8.90E-04	COL1A1,COL1A2,FOS	38 (17)
peptidoglycan		chemical - endogenous non-mammalian		0.784	9.19E-04	EGR1,FOS,SELL,TMSB10/TMSB4X	28 (7)
glucocorticoid		chemical drug		1.387	9.54E-04	ACE2,COL1A1,CTGF,CYP2B6,GPX3,SFTPA1	15 (3)
5-N-ethylcarboxamido adenosine		chemical reagent		0.152	9.91E-04	COL1A2,CTGF,EGR1,RGS2	28 (7)
RAC1		enzyme			9.91E-04	ACTA2,COL1A2,CTGF,FOS	41 (18)
RBM5		other			1.02E-03	IFITM3,ISG15,UCP2
ID1		transcription regulator			1.02E-03	CTGF,EGR1,VIM	28 (10)
Agtr1b		g-protein coupled receptor			1.02E-03	CTGF,FOS	32 (11)
T 0070907		chemical reagent			1.02E-03	COL1A1,COL1A2
PDGFRB		kinase			1.02E-03	ACTA2,SMAD1	14 (5)
CD70		cytokine			1.02E-03	CR2,SELL
AFP		transporter			1.02E-03	EGR1,FOS
SMPD1		enzyme			1.02E-03	ACTA2,COL1A1	36 (16)
HNRNPD		transcription regulator			1.02E-03	CR2,FOS
ELK3		transcription regulator			1.02E-03	EGR1,FOS
DSP		other			1.02E-03	COL1A1,COL1A2
HNRNPAB		enzyme			1.02E-03	ACTA2,VIM
vatalanib		chemical drug			1.02E-03	ACTA2,COL1A1
clonidine		chemical drug			1.02E-03	EGR1,FOS	28 (11)
enoxacin		chemical drug			1.02E-03	FOS,TCIRG1
PPARD		ligand-dependent nuclear receptor		1.432	1.03E-03	ACTA2,C1QA,C1QC,FABP1,UCP2	10 (4)
bisphenol A		chemical - endogenous non-mammalian		1.951	1.03E-03	CFD,CTGF,EGR1,FOS	38 (17)
HDAC4		transcription regulator			1.07E-03	C1QC,CACNA2D1,FOS,RGS2
YAP1		transcription regulator			1.08E-03	ACTA2,CTGF,CYR61	22 (8)
FAS		transmembrane receptor		-1.238	1.10E-03	ACTA2,COL1A1,COL1A2,CTGF,EGR1,FOS,LST1	38 (19)
CXCL12		cytokine	Activated	2.177	1.11E-03	ACTA2,EGR1,FOS,IRF6,VIM	41 (17)
SPARC		other		1.154	1.15E-03	CFD,COL1A1,COL1A2,VIM	26 (9)
platelet activating factor		chemical - endogenous mammalian			1.15E-03	EGR1,FOS,SELL	35 (18)
Nos		group			1.22E-03	EGR1,FOS	34 (13)
VGLL3		other			1.22E-03	COL1A1,COL1A2
PLCG1		enzyme			1.22E-03	EGR1,FOS	37 (21)
DRD1		g-protein coupled receptor			1.22E-03	EGR1,FOS	30 (16)
RLN2		other			1.22E-03	ACTA2,FOS
ELK4		transcription regulator			1.22E-03	EGR1,FOS
ACE2	1.448	peptidase			1.22E-03	ACTA2,CTGF
SKF-38393		chemical reagent			1.22E-03	EGR1,FOS	38 (21)
tetrathiomolybdate		chemical drug			1.22E-03	ACTA2,COL1A1
CDK9		kinase			1.23E-03	COL1A1,FOS,VIM	25 (7)
IL1R1		transmembrane receptor			1.23E-03	ACTA2,EGR1,FOS	39 (21)
omeprazole		chemical drug			1.23E-03	CTGF,EGR1,FOS	7 (3)
MKL1		transcription regulator			1.23E-03	ACTA2,EGR1,FADS2,FOS
nicotine		chemical drug		1.457	1.25E-03	CACNA2D1,CTGF,CYP2B6,EGR1,FOS	36 (20)
thyroid hormone		chemical - endogenous mammalian		0.277	1.28E-03	ATP2A2,EGR1,FOS,UCP2,VIM	33 (15)
2-bromoethylamine		chemical reagent			1.30E-03	S100A11,TMSB10/TMSB4X,VIM
anisomycin		chemical - endogenous non-mammalian			1.30E-03	CYBB,EGR1,FOS	37 (18)
3-methylcholanthrene		chemical toxicant			1.30E-03	CYR61,FOS,GSTM1	25 (7)
TGFBR2		kinase		-0.343	1.32E-03	ACTA2,COL1A1,COL1A2,CTGF,SMAD1	31 (16)
sulforafan		chemical drug		0.000	1.36E-03	AKR7A3,FOS,GSTM1,VIM
A23187		chemical reagent		1.054	1.41E-03	ATP2A2,EGR1,FOS,MSR1	32 (17)
HDAC2		transcription regulator			1.41E-03	COL1A2,CYBB,EGR1,FABP1	20 (7)
PSEN1		peptidase		-0.787	1.44E-03	ATP2A2,C1QA,C1QC,CKB,EGR1,FOS,MSR1	35 (15)
leukotriene C4		chemical - endogenous mammalian			1.44E-03	EGR1,FOS	26 (6)
Ifna		other			1.44E-03	FOS,ISG15	13 (6)
FZD8		g-protein coupled receptor			1.44E-03	COL1A1,CTGF	30 (9)
IDH2		enzyme			1.44E-03	EGR1,VIM
mir-30		microrna			1.44E-03	CTGF,SMAD1
LPAR1		g-protein coupled receptor			1.44E-03	CACNA2D1,CTGF
prazosin		chemical drug			1.44E-03	EGR1,FOS	39 (16)
Go6983		chemical - kinase inhibitor			1.44E-03	CTGF,FOS	42 (20)
MAPKAPK2		kinase			1.55E-03	HSPB8,MKNK1,MSR1
NKX3-1		transcription regulator			1.55E-03	CA3,FOS,SMAD1
PTGES		enzyme			1.55E-03	CYBB,EGR1,VIM
2,3,4,7,8-pentachlorodibenzofuran		chemical toxicant			1.55E-03	CA3,COL1A1,TMSB10/TMSB4X
CD40LG		cytokine		-0.068	1.57E-03	CTGF,EGR1,FOS,ISG15,RGS2,SELL,TGM2	37 (17)
FSH		complex		-1.348	1.59E-03	ACTA2,ATP2A2,CTGF,FKBP5,FOS,NPC2,SMAD1	22 (7)
corticosterone		chemical - endogenous mammalian			1.61E-03	CTGF,FKBP5,FOS,UCP2	34 (12)
caffeine		chemical drug			1.64E-03	CTGF,EGR1,FOS	40 (20)
Srebp		group			1.68E-03	FOS,UCP2
cyclooxygenase		group			1.68E-03	FOS,RGS2	12 (3)
CCK		other			1.68E-03	EGR1,FOS	38 (21)
YWHAG		other			1.68E-03	CHRNE,HYOU1
RFX1		transcription regulator			1.68E-03	COL1A1,COL1A2
MMP3		peptidase			1.68E-03	EGR1,VIM	37 (13)
LAMC1		other			1.68E-03	ACTA2,VIM	21 (4)
BAG1		other			1.68E-03	FKBP5,FOS
pentobarbital		chemical drug			1.68E-03	CYP2B6,FOS
diacylglycerol		chemical - endogenous mammalian			1.68E-03	FABP1,UCP2	12 (3)
ESR1		ligand-dependent nuclear receptor		1.944	1.74E-03	ABCA3,CKB,EGR1,FOS,IFI27,TGM2,VIM	38 (18)
leukotriene D4		chemical - endogenous mammalian			1.82E-03	CYR61,EGR1,RGS2
SERPINF1		other			1.82E-03	CTGF,CYBB,VIM	27 (7)
PRKCB		kinase			1.82E-03	EGR1,FOS,TCIRG1	31 (11)
telmisartan		chemical drug			1.82E-03	ACE2,CTGF,CYR61
di(2-ethylhexyl) phthalate		chemical toxicant			1.82E-03	EGR1,FABP1,FOS
POU2F1		transcription regulator			1.83E-03	CR2,CYP2B6,GPX3,GSTM1
Alpha catenin		group		-1.969	1.88E-03	COL1A1,COL1A2,TGM2,VIM	32 (12)
SOX9		transcription regulator			1.92E-03	COL1A1,CTGF,FOS	27 (7)
epoprostenol		chemical - endogenous mammalian			1.93E-03	EGR1,FOS	20 (7)
dasatinib		chemical drug			1.93E-03	COL1A1,COL1A2
SPTLC2		enzyme			1.93E-03	COL1A1,CTGF
TLE1		transcription regulator			1.93E-03	EGR1,FOS
GNB2L1		enzyme			1.93E-03	COL1A2,FOS	34 (18)
S1PR2		g-protein coupled receptor			1.93E-03	ACTA2,FOS	38 (17)
ITGB6		other			1.93E-03	COL1A1,COL1A2	30 (12)
silicon dioxide		chemical drug			1.93E-03	CST3,FOS
N-ethyl-N-nitrosourea		chemical toxicant			1.93E-03	GSTM1,TGM2
reserpine		chemical drug			1.93E-03	EGR1,FOS	17 (6)
alpha-tocopherol succinate		chemical drug			1.93E-03	EGR1,UCP2
Sb202190		chemical - kinase inhibitor		-1.910	1.94E-03	COL1A1,CTGF,EGR1,FOS	40 (21)
BMP7		growth factor		-1.937	1.94E-03	ACTA2,COL1A1,COL1A2,SMAD1	28 (13)
hexachlorobenzene		chemical toxicant			2.02E-03	S100A11,TMSB10/TMSB4X,VIM
HDAC3		transcription regulator			2.02E-03	COL1A2,FOS,VIM	30 (7)
C3		peptidase			2.02E-03	CR2,SELL,UCP2
IRS1		enzyme			2.06E-03	EGR1,FOS,SFRP2,UCP2	37 (15)
VHL		transcription regulator			2.06E-03	CTGF,GLCE,IFITM3,VIM
Vegf		group		1.195	2.09E-03	ACTA2,CYR61,EGR1,FKBP5,HOPX,RGS2,VIM
trichloroethylene		chemical toxicant			2.12E-03	COL1A1,EGR1,GSTO1
RHO		g-protein coupled receptor			2.12E-03	C1QA,COL1A2,FOS
atorvastatin		chemical drug		-1.000	2.12E-03	ACE2,COL1A1,CYBB,CYP2B6	20 (7)
IKBKG		kinase		0.261	2.19E-03	ATP2A2,FOS,ISG15,PCDH7	34 (10)
SMAD7		transcription regulator		-1.992	2.19E-03	ACTA2,COL1A1,COL1A2,CTGF	33 (17)
CREB1		transcription regulator	Activated	2.361	2.19E-03	CACNA2D1,CR2,CYR61,EGR1,FOS,NPC2,RGS2,VIM	26 (9)
mannitol		chemical - endogenous mammalian			2.20E-03	COL1A1,CTGF
BMP		group			2.20E-03	CTGF,SMAD1	25 (7)
DEF6		other			2.20E-03	FOS,VIM
GIP		other			2.20E-03	FOS,RGS2	31 (12)
NPY1R		g-protein coupled receptor			2.20E-03	FOS,UCP2
TGFB1I1		transcription regulator			2.20E-03	FABP1,FOS
cyclopiazonic acid		chemical - endogenous non-mammalian			2.20E-03	EGR1,FOS	20 (7)
allyl sulfide		chemical drug			2.20E-03	COL1A2,CYP2B6
acadesine		chemical drug			2.20E-03	CYP2B6,EGR1	12 (3)
ethidium		chemical toxicant			2.20E-03	CTGF,CYR61
peroxynitrite		chemical toxicant			2.20E-03	FOS,RGS2
dextran sulfate		chemical drug			2.25E-03	CTGF,IFITM3,ISG15,MSR1,TGM2	24 (4)
actinomycin D		chemical drug		-1.729	2.30E-03	COL1A2,CTGF,CYR61,FOS,RGS2	43 (20)
vitamin E		chemical drug			2.34E-03	ACTA2,EGR1,UCP2
phenylbutazone		chemical drug			2.34E-03	S100A11,TMSB10/TMSB4X,VIM
triamcinolone acetonide		chemical drug		-0.555	2.35E-03	EGR1,FKBP5,FOS,RGS2,SFRP2	29 (9)
methylprednisolone		chemical drug		-0.069	2.41E-03	ATP2A2,CST3,CTGF,CYBB,FOS,RGS2,TMSB10/TMSB4X,VIM	41 (11)
ETS2		transcription regulator			2.45E-03	CHRNE,FOS,MSR1	9 (4)
sodium chloride		chemical - endogenous mammalian			2.45E-03	CTGF,CYBB,FOS	44 (17)
N(6)-(3-iodobenzyl)-5'-N-methylcarboxamidoadenosine		chemical drug			2.48E-03	FOS,RGS2
Smad2/3-Smad4		complex			2.48E-03	COL1A1,COL1A2
WWTR1		transcription regulator			2.48E-03	COL1A1,CTGF
SP100		transcription regulator			2.48E-03	CTGF,HSPB8	6 (2)
PD184352		chemical drug			2.48E-03	EGR1,FOS	40 (20)
ethoxyquin		chemical toxicant			2.48E-03	AKR7A3,CYP2B6
perindopril		chemical drug			2.48E-03	ACTA2,CTGF
diethylstilbestrol		chemical drug			2.50E-03	C1QA,EGR1,FOS,SIX1,WFDC2
ADORA2A		g-protein coupled receptor		-0.277	2.53E-03	ATP2A2,CKB,FOS,IFITM3
NFATC1		transcription regulator			2.57E-03	COL1A1,CYBB,SELL
ITGB3		transmembrane receptor			2.69E-03	COL1A1,COL1A2,FOS	28 (13)
gentamicin C		chemical drug			2.69E-03	S100A11,TMSB10/TMSB4X,VIM
calphostin C		chemical - kinase inhibitor			2.69E-03	ACTA2,FOS,MSR1	30 (12)
lomustine		chemical drug			2.69E-03	S100A11,TMSB10/TMSB4X,VIM
WNT3A		cytokine		0.772	2.76E-03	CFD,COL1A1,CTGF,CYR61,SFRP2	28 (10)
USP18		peptidase			2.79E-03	IFITM3,ISG15	13 (6)
CREB3L1		transcription regulator			2.79E-03	COL1A1,COL1A2
isoprenaline		chemical drug			2.79E-03	CTGF,FOS	33 (11)
methylphenidate		chemical drug			2.79E-03	EGR1,FOS	26 (9)
PRKCE		kinase			2.81E-03	ACTA2,EGR1,FOS	34 (18)
trichostatin A		chemical drug		1.060	2.85E-03	COL1A2,CYBB,CYP4B1,FOS,SFTPA1,TGM2,TMSB10/TMSB4X,VIM	32 (13)
BMP4		growth factor		0.080	2.90E-03	ACTA2,CYR61,SMAD1,TGM2
metformin		chemical drug		-1.732	2.90E-03	ACTA2,CYP2B6,FOS,UCP2	39 (16)
AHR		ligand-dependent nuclear receptor		-1.969	2.93E-03	ACTA2,COL1A1,COL1A2,CYP2B6,FOS,VIM	44 (18)
Collagen type I		complex			2.94E-03	ACTA2,COL1A1,VIM	43 (21)
PIK3R1		kinase			2.94E-03	COL1A2,FOS,ISG15	31 (13)
NRG2		growth factor			2.94E-03	CTGF,CYR61,EGR1
silibinin		chemical drug			2.94E-03	CTGF,EGR1,VIM	38 (19)
STAT3		transcription regulator	Activated	2.178	3.03E-03	COL1A2,EGR1,FOS,IFI27,IFITM3,ISG15,VIM	42 (17)
Immunoglobulin		complex		-1.869	3.04E-03	EGR1,FCGR3A/FCGR3B,FOS,LST1,RGS2	25 (8)
triamterene		chemical drug			3.07E-03	S100A11,TMSB10/TMSB4X,VIM
Creb		group			3.10E-03	ATP2A2,EGR1,FOS,HSPB8,RGS2	24 (7)
POU5F1		transcription regulator			3.10E-03	FABP1,HOPX,IRF6,SMAD1,VIM
ETS		group			3.10E-03	EGR1,FOS
JUN/JUNB/JUND		group			3.10E-03	CYR61,FOS
NADPH oxidase		complex			3.10E-03	CYBB,FOS	23 (7)
miR-7a-5p (and other miRNAs w/seed GGAAGAC)		mature microrna			3.10E-03	FOS,MKNK1
SMARCE1		transcription regulator			3.10E-03	FOS,NPC2
EGR2		transcription regulator		-0.577	3.22E-03	EGR1,FOS,SMAD1,TNFRSF8
calcitriol		chemical drug		1.006	3.27E-03	CFD,CYP2B6,CYR61,EGR1,FOS,ISG15,UCP2	33 (15)
CSF2		cytokine		1.424	3.31E-03	CYBB,EGR1,FOLR2,FOS,IFITM3,MKNK1,TGM2	40 (22)
Notch		group			3.34E-03	ACTA2,S100A11,SMAD1
1-methyl-4-phenyl-1,2,3,6-tetrahydropyridine		chemical toxicant			3.34E-03	CYBB,EGR1,FOS	39 (17)
LRP6		transmembrane receptor			3.44E-03	ACTA2,FOS
IGF2BP1		translation regulator			3.44E-03	COL1A1,COL1A2
HOXD3		transcription regulator			3.44E-03	COL1A1,TGM2
Sch-23390		chemical drug			3.44E-03	EGR1,FOS	38 (20)
salvin		chemical toxicant			3.44E-03	CYP2B6,EGR1
MYD88		other		1.982	3.47E-03	CYR61,EGR1,FOS,ISG15,MSR1	34 (16)
Hdac		group		-1.945	3.48E-03	EGR1,FOS,ROBO2,SFRP2
MIF		cytokine			3.48E-03	ACTA2,COL1A1,FOS	37 (20)
17-alpha-ethinylestradiol		chemical drug		1.980	3.57E-03	C1QC,CKB,CYP2B6,FOS
PP2/AG1879 tyrosine kinase inhibitor		chemical - kinase inhibitor			3.63E-03	CTGF,FOS,VIM	38 (20)
sulindac sulfide		chemical drug			3.63E-03	CTGF,EGR1,ETNPPL
SB-431542		chemical reagent			3.63E-03	CTGF,FOS,SMAD1	22 (8)
CREM		transcription regulator			3.66E-03	ATP2A2,EGR1,FOS,NPC2	14 (4)
(+)-MK-801		chemical drug			3.77E-03	EGR1,FOS,SELL	33 (14)
spironolactone		chemical drug			3.77E-03	COL1A1,COL1A2,SELL
GAS6		growth factor			3.79E-03	CYR61,MSR1
OXT		other			3.79E-03	FOS,RGS2	35 (19)
EDN3		other			3.79E-03	EGR1,FOS	37 (21)
NTRK1		kinase			3.79E-03	EGR1,FOS	31 (14)
PDPK1		kinase			3.79E-03	CST3,SELL
PDGFC		growth factor			3.79E-03	ACTA2,COL1A2
AZGP1		transporter			3.79E-03	EGR1,VIM
PD 153035		chemical drug			3.79E-03	COL1A2,FOS	30 (12)
BAY K8644		chemical reagent			3.79E-03	CYP2B6,FOS	9 (3)
probucol		chemical drug			3.79E-03	CTGF,CYBB	19 (5)
9Z,11E-octadecadienoic acid		chemical - endogenous non-mammalian			3.79E-03	FABP1,UCP2	10 (3)
ethanol		chemical - endogenous mammalian		1.188	3.83E-03	ACTA2,COL1A2,CTGF,CYP2B6,EGR1,FOS	37 (19)
GnRH-A		chemical reagent			3.92E-03	EGR1,FOS,RGS2	30 (7)
TWIST1		transcription regulator			3.94E-03	ACTA2,COL1A1,FOS,VIM	27 (9)
INSR		kinase			3.94E-03	C1QA,CTGF,EGR1,FOS,MKNK1,UCP2	37 (18)
MAP2K6		kinase			4.08E-03	ACTA2,ATP2A2,ISG15
methotrexate		chemical drug		1.000	4.15E-03	CR2,FABP1,S100A11,SELL,SFTPA1
risperidone		chemical drug			4.16E-03	FADS2,FOS
bosentan		chemical drug			4.16E-03	ACTA2,COL1A2
Calcineurin A		group			4.16E-03	ATP2A2,FOS	19 (6)
SOX4		transcription regulator			4.16E-03	FOS,VIM
KISS1		other			4.16E-03	EGR1,FOS	35 (18)
NOV		growth factor			4.16E-03	COL1A1,CTGF	30 (7)
POSTN		other			4.16E-03	ACTA2,VIM
HIF1A		transcription regulator		1.477	4.17E-03	ACTA2,ATP2A2,CTGF,CYR61,FOS,VIM	38 (17)
dinoprost		chemical - endogenous mammalian			4.24E-03	ATP2A2,FOS,GSTM1
IFNL1		cytokine			4.24E-03	IFI27,IFITM3,ISG15	27 (10)
GNA12		enzyme			4.24E-03	ACTA2,FOS,VIM	35 (16)
MYCN		transcription regulator	Inhibited	-2.213	4.30E-03	CHPF2,COL1A1,CTGF,TGM2,VIM	29 (8)
6beta-hydroxyestradiol-17beta		chemical - endogenous non-mammalian			4.39E-03	CYP2B6
capsular polysaccharide		chemical - other			4.39E-03	MSR1
peptide YY 3-36		biologic drug			4.39E-03	FOS
G protein alpha		group			4.39E-03	FOS
MSK1/2		group			4.39E-03	FOS
growth factor receptor		group			4.39E-03	FOS
crizotinib		chemical drug			4.39E-03	VIM
Smarcc2		transcription regulator			4.39E-03	NPC2
avobenzone		chemical drug			4.39E-03	COL1A1
GSK 189254		chemical drug			4.39E-03	FOS
ASB9		transcription regulator			4.39E-03	CKB
EIF4B		translation regulator			4.39E-03	ISG15
pridopidine		chemical drug			4.39E-03	FOS
LMTK3		kinase			4.39E-03	HSPB8
SRF-ELK1		complex			4.39E-03	FOS
SPRED2		cytokine			4.39E-03	VIM
exendin(9-39) amide		chemical drug			4.39E-03	FOS
HOOK3		other			4.39E-03	MSR1
FGF14		growth factor			4.39E-03	FOS
KDM4B		other			4.39E-03	VIM
hispidulin		chemical drug			4.39E-03	EGR1
vasopressins		chemical drug			4.39E-03	FOS
neuropeptide Y		chemical drug			4.39E-03	UCP2
ARHGEF17		other			4.39E-03	FOS
MYLPF		other			4.39E-03	ACTA2
FAF1		other			4.39E-03	VIM
KIFAP3		other			4.39E-03	FOS
PPY		other			4.39E-03	FOS
CLN3		other			4.39E-03	HOOK1
SPTBN1		other			4.39E-03	FOS
TSTA3		enzyme			4.39E-03	ACTA2
Nisch		other			4.39E-03	FOS
CKAP4		other			4.39E-03	CTGF
SLC1A2		transporter			4.39E-03	FOS
SCN7A		ion channel			4.39E-03	FOS
AZ 11645373		chemical reagent			4.39E-03	SELL
ANKS1A		other			4.39E-03	FOS
RPS6KA2		kinase			4.39E-03	EGR1
EPGN		growth factor			4.39E-03	FOS
TAX1BP3		transcription regulator			4.39E-03	FOS
RAMP3		transporter			4.39E-03	FOS
RXFP1		g-protein coupled receptor			4.39E-03	ACTA2
RAB5B		enzyme			4.39E-03	FOS
SECISBP2		translation regulator			4.39E-03	GPX3
SEPHS1		enzyme			4.39E-03	GPX3
ADM2		other			4.39E-03	FOS
CHRM2		g-protein coupled receptor			4.39E-03	EGR1
guanfacine		chemical drug			4.39E-03	FOS
SL 327		chemical - protease inhibitor			4.39E-03	FOS
ondansetron		chemical drug			4.39E-03	FOS
cyclothiazide		chemical drug			4.39E-03	EGR1
flurothyl		chemical drug			4.39E-03	FOS
selfotel		chemical drug			4.39E-03	FOS
aceclofenac		chemical drug			4.39E-03	SELL
(R)-5-(2-azetidnylmethoxy)-2-chloropyridine		chemical drug			4.39E-03	FOS
2,4-dichlorobenzamil		chemical reagent			4.39E-03	CTGF
GYKI 52466		chemical drug			4.39E-03	FOS
ONO-8711		chemical drug			4.39E-03	FOS
(des-Arg10,Leu9)-kallidin		chemical reagent			4.39E-03	CTGF
Ac-DEVD-CHO		chemical reagent			4.39E-03	FOS
ibutamoren		chemical drug			4.39E-03	FOS
LY 354740		chemical drug			4.39E-03	FOS
droxidopa		chemical drug			4.39E-03	FOS
S(-)-carbidopa		chemical drug			4.39E-03	FOS
4-hydroxymercuribenzoate		chemical - protease inhibitor			4.39E-03	COL1A1
pregabalin		chemical drug			4.39E-03	CACNA2D1
sarcosine		chemical - endogenous mammalian			4.39E-03	FOS
fucose		chemical - endogenous mammalian			4.39E-03	ACTA2
beta-tocopherol		chemical - endogenous mammalian			4.39E-03	CTGF
cholic acid		chemical - endogenous mammalian			4.40E-03	CYP2B6,FABP1,TM4SF5
cardiotoxin		chemical - other			4.44E-03	COL1A2,SFRP2,TNFRSF8,UCP2
GNRH		group			4.54E-03	EGR1,FOS	35 (19)
LHX2		transcription regulator			4.54E-03	COL1A1,ROBO2
mitoxantrone		chemical drug			4.54E-03	COL1A1,COL1A2	26 (6)
LYN		kinase			4.57E-03	ATP2A2,CR2,EGR1
fluoxetine		chemical drug			4.57E-03	EGR1,FABP1,FOS	27 (13)
GW9662		chemical reagent			4.57E-03	CTGF,FABP1,UCP2	31 (10)
Lh		complex			4.61E-03	ACTA2,ATP2A2,FKBP5,FOS,NPC2
TGFA		growth factor			4.74E-03	CTGF,FOS,VIM	39 (18)
sphingosine-1-phosphate		chemical - endogenous mammalian			4.74E-03	CTGF,EGR1,FOS	36 (20)
FGFR1		kinase			4.91E-03	COL1A1,FOS,VIM	40 (18)
GW7647		chemical drug			4.94E-03	FABP1,NPC2
arotinoid acid		chemical toxicant			4.94E-03	FOLR2,FOS
androgen		chemical drug			4.98E-03	CA3,FOS,SFRP2,SMAD1
nitric oxide		chemical - endogenous mammalian			5.21E-03	CTGF,EGR1,FOS,GSTM1	36 (19)
ciglitazone		chemical drug			5.27E-03	ACTA2,CYBB,SFTPA1	19 (7)
MAPK14		kinase		1.948	5.32E-03	ACTA2,COL1A1,FOS,TGM2	37 (18)
norepinephrine		chemical - endogenous mammalian			5.32E-03	ATP2A2,CTGF,EGR1,FOS	39 (19)
choline fenofibrate		chemical drug			5.35E-03	NPC2,PCSK5
SRSF2		transcription regulator			5.35E-03	COL1A1,VIM
PPP3R1		phosphatase			5.35E-03	ABCA3,SFTPA1
clodronic acid		chemical drug			5.35E-03	FOS,MSR1
amitriptyline		chemical drug			5.35E-03	CYP2B6,FABP1
linolenic acid		chemical - endogenous mammalian			5.35E-03	FABP1,UCP2	8 (2)
DICER1		enzyme			5.44E-03	CYR61,EGR1,FOS,VIM	42 (17)
TNFSF10		cytokine			5.46E-03	FOS,IFI27,ISG15	23 (8)
3,4,5,3',4'-pentachlorobiphenyl		chemical toxicant			5.46E-03	CA3,COL1A1,TMSB10/TMSB4X
CNTF		cytokine			5.65E-03	EGR1,FOS,VIM	36 (17)
ERBB3		kinase			5.65E-03	ACTA2,COL1A1,EGR1	39 (15)
MTPN		transcription regulator			5.65E-03	COL1A1,COL1A2,FOS	19 (7)
cyclophosphamide		chemical drug			5.65E-03	CYP2B6,FOS,S100A11
LEPR		transmembrane receptor			5.68E-03	ACTA2,COL1A1,FOS,UCP2	32 (10)
STAT1		transcription regulator		1.172	5.72E-03	EGR1,FOS,IFI27,IFITM3,ISG15	41 (17)
AREG		growth factor			5.78E-03	EGR1,FOS	37 (17)
PRKAA1		kinase			5.78E-03	ACTA2,CYP2B6	12 (3)
CSF1R		kinase			5.78E-03	FOS,MSR1	24 (11)
FOSB		transcription regulator			5.78E-03	FOLR2,FOS
CCR1		g-protein coupled receptor			5.78E-03	FOS,VIM	26 (7)
dithiothreitol		chemical reagent			5.78E-03	ATP2A2,ERO1LB
ADAM10		peptidase			5.84E-03	ATP2A2,CACNA2D1,FOS
MYB		transcription regulator			5.84E-03	COL1A2,GSTM1,VIM
IL5		cytokine		-0.152	5.90E-03	CRELD2,EGR1,MKNK1,TNFRSF8,VIM
SATB1		transcription regulator			5.93E-03	CYBB,SELL,TNFRSF8,VIM
FBXO32		enzyme			6.04E-03	HOOK1,HYOU1,PTGER3
IL2		cytokine		0.214	6.04E-03	CYP2B6,FCGR3A/FCGR3B,FOS,RGS2,SELL,TNFRSF8,VIM	26 (7)
nitrofurantoin		chemical drug		1.000	6.19E-03	CST3,FABP1,GSTM1,S100A11
mir-22		microrna			6.23E-03	CYR61,RGS2
REN		peptidase			6.23E-03	CTGF,FOS	32 (11)
NOTCH2		transcription regulator			6.23E-03	ACTA2,COL1A1
THBS4		other			6.23E-03	CRELD2,HYOU1
vitamin K3		chemical drug			6.23E-03	EGR1,FOS	40 (19)
ceramide		chemical - endogenous mammalian			6.23E-03	COL1A1,FOS	35 (20)
vancomycin		chemical drug			6.24E-03	S100A11,TMSB10/TMSB4X,VIM
N-nitro-L-arginine methyl ester		chemical drug			6.24E-03	COL1A2,CTGF,CYBB	34 (11)
EGR1	1.268	transcription regulator			6.32E-03	ATP2A2,COL1A1,COL1A2,EGR1	35 (12)
FOXA2		transcription regulator			6.59E-03	ABCA3,ACTA2,SFTPA1,UCP2
Ifn gamma		complex			6.65E-03	COL1A1,CYBB,PCDH7	24 (9)
grape seed extract		chemical drug			6.69E-03	CKB,VIM
THBS1		other			6.69E-03	CTGF,EGR1	35 (16)
PBX1		transcription regulator			6.69E-03	COL1A1,CYBB
JAG1		growth factor			6.69E-03	ACTA2,COL1A1	25 (8)
formaldehyde		chemical - endogenous mammalian			6.69E-03	EGR1,FOS	33 (18)
butylated hydroxyanisol		chemical toxicant			6.69E-03	FOS,GSTM1	14 (4)
apomorphine		chemical drug			6.69E-03	EGR1,FOS	40 (23)
8-bromo-cAMP		chemical reagent		0.293	6.86E-03	CTGF,CYP2B6,EGR1,FOS	40 (17)
fatty acid		chemical - endogenous mammalian			6.87E-03	CYR61,FADS2,UCP2	5 (2)
trinitrobenzenesulfonic acid		chemical reagent			7.08E-03	COL1A1,COL1A2,FOS	19 (7)
INHBA		growth factor		0.391	7.14E-03	ACTA2,CTGF,PCSK5,SLC5A8
THRB		ligand-dependent nuclear receptor			7.14E-03	ATP2A2,CFD,FOS,SFRP2
FGFR3		kinase			7.16E-03	CR2,FOS
MEF2A		transcription regulator			7.16E-03	ATP2A2,FOS	7 (2)
ENG		transmembrane receptor			7.16E-03	ACTA2,CTGF	28 (14)
MEL S3		chemical - kinase inhibitor			7.16E-03	EGR1,VIM
HNRNPK		other			7.16E-03	CTGF,UCP2
bufalin		chemical reagent			7.16E-03	EGR1,FOS	35 (14)
SPI1		transcription regulator			7.43E-03	C1QC,CYBB,FOS,ISG15	27 (10)
resveratrol		chemical drug		-0.692	7.65E-03	ACTA2,CYBB,EGR1,FOS,ISG15	44 (18)
ETV4		transcription regulator			7.65E-03	ACTA2,VIM
ALOX5		enzyme			7.65E-03	FABP1,MSR1
NPPB		other			7.65E-03	COL1A1,CTGF	17 (5)
PTX3		other			7.65E-03	CTGF,FOS	23 (7)
CYBB	1.266	enzyme			7.65E-03	CTGF,CYBB	23 (7)
VTN		other			7.65E-03	COL1A1,COL1A2	21 (9)
GNAQ		enzyme			7.65E-03	ATP2A2,FOS	26 (11)
eplerenone		chemical drug			7.65E-03	CTGF,CYBB	17 (5)
PRKCD		kinase			7.76E-03	COL1A1,COL1A2,FOS	34 (16)
MECP2		transcription regulator			7.76E-03	EGR1,FKBP5,GSTO1
GATA6		transcription regulator			7.99E-03	ACTA2,IRF6,SFTPA1
SREBF1		transcription regulator			8.04E-03	CFD,FADS2,GPX3,UCP2
MYOG		transcription regulator			8.16E-03	CHRNE,FOS
FECH		enzyme			8.16E-03	CYP2B6,FABP1
IFIH1		enzyme			8.16E-03	EGR1,ISG15
CNOT7		transcription regulator			8.16E-03	IFI27,ISG15	13 (6)
CDC42		enzyme			8.16E-03	CTGF,FOS	41 (21)
acetovanillone		chemical drug			8.16E-03	MSR1,UCP2
EPAS1		transcription regulator			8.19E-03	C1QA,CKB,CTGF,FOS	20 (6)
salmonella minnesota R595 lipopolysaccharides		chemical - endogenous non-mammalian			8.23E-03	EGR1,FOS,ISG15	27 (7)
plicamycin		chemical drug			8.23E-03	COL1A1,COL1A2,CTGF	31 (13)
berberine		chemical drug			8.23E-03	CYP2B6,UCP2,VIM
oleic acid		chemical - endogenous mammalian			8.23E-03	FABP1,FOS,UCP2	21 (9)
HOXA10		transcription regulator			8.35E-03	CA3,CFD,CYBB,PTGER3
Rar		group			8.68E-03	EGR1,TGM2
TEAD4		transcription regulator			8.68E-03	CTGF,SMAD1
ZBTB7B		transcription regulator			8.68E-03	COL1A1,COL1A2
PLG		peptidase			8.68E-03	COL1A1,CYR61	31 (13)
IRF9		transcription regulator			8.68E-03	IFI27,ISG15	13 (5)
erlotinib		chemical drug			8.68E-03	CYBB,EGR1
Am 580		chemical toxicant			8.68E-03	FOLR2,TGM2
ribavirin		chemical drug			8.68E-03	IFI27,ISG15	27 (11)
bisindolylmaleimide I		chemical - kinase inhibitor			8.72E-03	CTGF,EGR1,FOS	35 (19)
bezafibrate		chemical drug			8.72E-03	FABP1,NPC2,UCP2	19 (8)
ginsenoside Rh2		chemical - endogenous non-mammalian			8.76E-03	FOS
loganin		chemical - endogenous non-mammalian			8.76E-03	CTGF
ARHGEF12		other			8.76E-03	ACTA2
SHP		group			8.76E-03	EGR1
PLA2		group			8.76E-03	FOS
hexadecanedioic acid		chemical - endogenous mammalian			8.76E-03	FABP1
RAR-RXR		complex			8.76E-03	TGM2
NPS		other			8.76E-03	FOS
SUV39H2		transcription regulator			8.76E-03	SFTPA1
SLV320		chemical drug			8.76E-03	COL1A1
LMCD1		transcription regulator			8.76E-03	SFTPA1
MRGPRX1		g-protein coupled receptor			8.76E-03	EGR1
CBP-ICSBP-IRF-1-PU.1		complex			8.76E-03	CYBB
TRAM2		other			8.76E-03	COL1A1
OMG		g-protein coupled receptor			8.76E-03	FOS
INTERLEUKIN		group			8.76E-03	FOS
PRKG2		kinase			8.76E-03	FOS
MAPK8IP2		other			8.76E-03	FOS
PDE6B		enzyme			8.76E-03	FOS
ACTC1		enzyme			8.76E-03	ACTA2
RAP1GAP		other			8.76E-03	FOS
PURB		transcription regulator			8.76E-03	ACTA2
cyproconazole		chemical drug			8.76E-03	CYP2B6
NMB		other			8.76E-03	FOS
ARID5B		transcription regulator			8.76E-03	ACTA2
DAB2IP		other			8.76E-03	EGR1
POLDIP3		other			8.76E-03	ISG15
ARHGEF28		other			8.76E-03	FOS
ARAF		kinase			8.76E-03	FOS
GAD1		enzyme			8.76E-03	FOS
TOR2A		other			8.76E-03	FOS
TIAM2		enzyme			8.76E-03	VIM
POU4F3		transcription regulator			8.76E-03	FOS
GABRG2		ion channel			8.76E-03	FOS
EFEMP2		other			8.76E-03	CTGF
TH		enzyme			8.76E-03	FOS
GRAP		other			8.76E-03	FOS
COX6A2		enzyme			8.76E-03	UCP2
ARHGEF11		other			8.76E-03	FOS
3-(p-methoxy)phenyl-1,4-benzoxazine		chemical reagent			8.76E-03	COL1A1
UBE2V1		transcription regulator			8.76E-03	FOS
Gcg		other			8.76E-03	FOS
1-(3-chlorophenyl)piperazine		chemical drug			8.76E-03	FOS
NPC 15437		chemical - kinase inhibitor			8.76E-03	FOS
mefenamic acid		chemical drug			8.76E-03	SELL
hoechst 33342		chemical reagent			8.76E-03	FOS
S-efavirenz		chemical drug			8.76E-03	CYP2B6
chlordiazepoxide		chemical drug			8.76E-03	FOS
nisoldipine		chemical drug			8.76E-03	FOS
ropinirole		chemical drug			8.76E-03	EGR1
tegaserod		chemical drug			8.76E-03	FOS
veratridine		chemical toxicant			8.76E-03	FOS
teleocidins		chemical toxicant			8.76E-03	FOS
tyrphostin AG 1295		chemical - kinase inhibitor			8.76E-03	ACTA2
cyclosporin H		chemical reagent			8.76E-03	EGR1
5-thio-D-glucose		chemical reagent			8.76E-03	FOS
androsterone		chemical - endogenous mammalian			8.76E-03	SLC45A3
olanzapine		chemical drug			8.97E-03	COL1A2,FOS,RGS2
poly rI:rC-RNA		chemical reagent	Activated	2.369	9.01E-03	EGR1,FOS,IFI27,ISG15,MSR1,RGS2	29 (15)
GLI1		transcription regulator			9.17E-03	COL1A1,GPC3,SALL1,VIM
SU6656		chemical toxicant			9.21E-03	CTGF,EGR1	37 (16)
RUNX2		transcription regulator			9.22E-03	ACTA2,COL1A1,COL1A2	32 (12)
bexarotene		chemical drug			9.22E-03	CFD,CYR61,TGM2
CTGF	1.251	growth factor			9.48E-03	COL1A1,CTGF,EGR1	39 (18)
CIITA		transcription regulator			9.76E-03	COL1A1,COL1A2
PLAUR		transmembrane receptor			9.76E-03	CYBB,VIM
HDAC6		transcription regulator			9.76E-03	COL1A1,VIM	31 (11)
diclofenac		chemical drug			9.76E-03	FOS,SELL
CGS 21680		chemical reagent			9.76E-03	FOS,RGS2	14 (5)
monocrotaline		chemical toxicant			9.76E-03	ATP2A2,CYBB
NANOG		transcription regulator			1.03E-02	EGR1,FOS,HOPX
FASLG		cytokine			1.03E-02	EGR1,FOS
dopamine		chemical - endogenous mammalian			1.06E-02	EGR1,FOS,GPC3
propylthiouracil		chemical drug			1.08E-02	ABCA3,FADS2,SLC2A5
pyrrolidine dithiocarbamate		chemical reagent			1.08E-02	COL1A1,CTGF,SFTPA1
arsenite		chemical toxicant			1.08E-02	CYP2B6,EGR1,FOS
DACH1		transcription regulator			1.09E-02	EGR1,FOS
ouabain		chemical drug			1.09E-02	FOS,VIM
SMAD4		transcription regulator		1.954	1.11E-02	COL1A2,CTGF,FOS,VIM
FN1		enzyme			1.11E-02	ACTA2,COL1A1,FOS,TGM2
Histone h3		group			1.13E-02	COL1A2,EGR1,FOS,IFITM3,SFTPA1
VDR		transcription regulator			1.14E-02	COL1A1,CYP2B6,UCP2
JAK2		kinase			1.14E-02	CYBB,EGR1,FOS
RARA		ligand-dependent nuclear receptor			1.14E-02	EGR1,FOLR2,FOS
IRS2		enzyme			1.15E-02	EGR1,FOS
ATF6		transcription regulator			1.15E-02	ATP2A2,FOS
NFYC		transcription regulator			1.15E-02	COL1A1,COL1A2
WISP2		growth factor			1.15E-02	CTGF,VIM
NFKBIA		transcription regulator		0.692	1.17E-02	COL1A2,FOS,GPX3,ISG15,PCDH7,SFTPA1
lysophosphatidylcholine		chemical - other			1.21E-02	EGR1,RGS2
AGTR1		g-protein coupled receptor			1.21E-02	ACE2,FOS
FOSL2		transcription regulator			1.21E-02	COL1A2,FOLR2
propranolol		chemical drug			1.21E-02	ATP2A2,FOS
carrageenan		chemical - endogenous non-mammalian			1.21E-02	EGR1,FOS
K+		chemical - endogenous mammalian			1.21E-02	EGR1,FOS
HNF1A		transcription regulator		-0.492	1.21E-02	ACE2,FABP1,HNF4G,HOPX,UCP2,UGT2A3
SRF		transcription regulator		1.296	1.23E-02	ACTA2,CTGF,EGR1,FOS,MYOM1
BCR (complex)		complex			1.26E-02	EGR1,FOS,SELL
roscovitine		chemical drug			1.27E-02	CTGF,CYP2B6
ethionine		chemical toxicant			1.27E-02	S100A11,TMSB10/TMSB4X
IL1A		cytokine		0.030	1.30E-02	CYP2B6,CYR61,FOS,SFTPA1
Rp-8-Br-cGMPS		chemical - kinase inhibitor			1.31E-02	FOS
adenine		chemical - endogenous mammalian			1.31E-02	FABP1
TGFBR		group			1.31E-02	ACTA2
Dynamin		group			1.31E-02	FOS
F Actin		complex			1.31E-02	CTGF
lipoxygenase		group			1.31E-02	RGS2
Stat1-Stat3		complex			1.31E-02	FOS
Esr1-Estrogen-Sp1		complex			1.31E-02	FOS
cetylpyridinium		chemical drug			1.31E-02	FOS
ATP6AP2		transporter			1.31E-02	CYBB
CHD5		enzyme			1.31E-02	VIM
MYBPC3		other			1.31E-02	ATP2A2
C1QL1		other			1.31E-02	FOS
G6PC3		phosphatase			1.31E-02	CYBB
potassium channel		group			1.31E-02	FOS
FAM132B		other			1.31E-02	FABP1
HDGF		growth factor			1.31E-02	COL1A1
MALAT1		other			1.31E-02	VIM
CYSLTR2		g-protein coupled receptor			1.31E-02	EGR1
ATP1A2		transporter			1.31E-02	FOS
Gap		group			1.31E-02	FOS
LPXN		transcription regulator			1.31E-02	ACTA2
ELL		transcription regulator			1.31E-02	FOS
OPRK1		g-protein coupled receptor			1.31E-02	FOS
mir-138		microrna			1.31E-02	VIM
PLA2G6		enzyme			1.31E-02	RGS2
UTS2		other			1.31E-02	FOS
SCN1B		ion channel			1.31E-02	FOS
EFEMP1		enzyme			1.31E-02	VIM
MKNK2		kinase			1.31E-02	ISG15
B4GALNT1		enzyme			1.31E-02	FOS
MLST8		other			1.31E-02	ISG15
PDIA3		peptidase			1.31E-02	FCGR3A/FCGR3B
GFRA2		transmembrane receptor			1.31E-02	EGR1
GCNT1		enzyme			1.31E-02	FOS
SLC12A6		transporter			1.31E-02	VIM
CCKAR		g-protein coupled receptor			1.31E-02	EGR1
GPS1		other			1.31E-02	FOS
GRB10		other			1.31E-02	FOS
DDX4		enzyme			1.31E-02	IFITM3
URI1		transcription regulator			1.31E-02	FKBP5
RING1		transcription regulator			1.31E-02	FOS
Hspa1b		other			1.31E-02	FOS
Irs4		other			1.31E-02	EGR1
CMYA5		other			1.31E-02	ATP2A2
HIST1H1A		other			1.31E-02	FOS
EMD		other			1.31E-02	EGR1
SB-657510		chemical reagent			1.31E-02	ATP2A2
sulfinpyrazone		chemical drug			1.31E-02	CYP2B6
ketoprofen		chemical drug			1.31E-02	SELL
nitrous oxide		chemical drug			1.31E-02	FOS
dichlorodiphenyl dichloroethylene		chemical toxicant			1.31E-02	CYP2B6
mecamylamine		chemical drug			1.31E-02	FOS
amantadine		chemical drug			1.31E-02	FOS
dipyrone		chemical drug			1.31E-02	CYP2B6
p-chloroamphetamine		chemical drug			1.31E-02	FOS
pyridoxal phosphate		chemical - endogenous mammalian			1.31E-02	COL1A1
oxotremorine		chemical drug			1.31E-02	FOS
trimetazidine		chemical drug			1.31E-02	CTGF
ethyl ether		chemical reagent			1.31E-02	FOS
avasimibe		chemical drug			1.31E-02	CYP2B6
barbiturate		chemical - other			1.31E-02	CYP2B6
cycloserine		chemical drug			1.31E-02	FOS
devazepide		chemical drug			1.31E-02	FOS
tamsulosin		chemical drug			1.31E-02	FOS
modafinil		chemical drug			1.31E-02	FOS
isradipine		chemical drug			1.31E-02	CYP2B6
muscarine		chemical toxicant			1.31E-02	EGR1
N-butyldeoxynojirimycin		chemical drug			1.31E-02	MSR1
trehalose		chemical - endogenous mammalian			1.31E-02	VIM
paraquat		chemical toxicant			1.32E-02	COL1A1,CTGF,CYBB
corticosteroid		chemical drug			1.33E-02	CST3,FKBP5
HDAC5		transcription regulator			1.33E-02	ACTA2,SIX1
MSTN		growth factor			1.33E-02	ACTA2,VIM
STAT2		transcription regulator			1.33E-02	IFI27,ISG15
NOTCH3		transcription regulator			1.33E-02	ACTA2,MSR1
CRP		other			1.33E-02	EGR1,SELL
TXN		enzyme			1.33E-02	FOS,SELL
GH1		growth factor		1.215	1.34E-02	CA3,EGR1,FOS,VIM
1,2-dithiol-3-thione		chemical reagent		0.057	1.34E-02	AKR7A3,FABP1,FKBP5,GSTM1
INS		other			1.35E-02	CTGF,EGR1,FOS
ESR2		ligand-dependent nuclear receptor		1.067	1.38E-02	COL1A1,EGR1,FOS,TGM2
LMNA		other			1.38E-02	ACTA2,PCDH7,SLC41A2,TCIRG1
JUNB		transcription regulator			1.39E-02	COL1A1,COL1A2,TNFRSF8
PXR ligand-PXR-Retinoic acid-RXRα		complex			1.40E-02	CYP2B6,GSTM1
ICAM1		transmembrane receptor			1.40E-02	ACTA2,FOS
RETN		other			1.40E-02	CTGF,FOS
CBL		transcription regulator			1.40E-02	COL1A1,FOS
fasudil		chemical drug			1.40E-02	ACTA2,CTGF
P38 MAPK		group		1.876	1.41E-02	CTGF,CYBB,EGR1,FOS,IRF6
SRC		kinase			1.42E-02	COL1A2,FOS,VIM
reactive oxygen species		chemical toxicant			1.42E-02	ACTA2,CTGF,UCP2
SKIL		transcription regulator			1.46E-02	ACTA2,COL1A2
methyl methanesulfonate		chemical toxicant			1.46E-02	EGR1,VIM
IL1		group		0.664	1.50E-02	COL1A1,CYP2B6,FOS,SELL,TGM2
IL3		cytokine			1.52E-02	C1QA,EGR1,FOS,SELL,UCP2
Ifn		group			1.52E-02	FOS,IFITM3,ISG15
CD36		transmembrane receptor			1.53E-02	ATP2A2,FABP1
WNT1		cytokine			1.55E-02	ACTA2,EGR1,FOS
lovastatin		chemical drug			1.55E-02	CTGF,GPX3,TNFRSF8
ALB		transporter			1.60E-02	ACTA2,COL1A1
KMT2A		transcription regulator			1.60E-02	EGR1,SMAD1
quinolinic acid		chemical - endogenous mammalian			1.60E-02	EGR1,FOS
nitroprusside		chemical drug			1.60E-02	EGR1,FOS
baicalein		chemical - endogenous non-mammalian			1.60E-02	CYBB,FOS
GnRH analog		biologic drug		0.000	1.61E-02	CTGF,FOS,GSTO1,HEBP2,IFI27
Ras		group			1.62E-02	CTGF,EGR1,FOS
SOCS1		other			1.62E-02	FKBP5,FOS,ISG15
CAV1		transmembrane receptor			1.62E-02	EGR1,FOS,WFDC2
Collagen(s)		complex			1.67E-02	CR2,CYR61
ELK1		transcription regulator			1.67E-02	EGR1,FOS
candesartan		chemical drug			1.67E-02	COL1A2,FOS
herbimycin		chemical - kinase inhibitor			1.67E-02	CTGF,FOS
N-methyl-D-aspartate		chemical reagent			1.67E-02	EGR1,FOS
TGM2	1.174	enzyme	Activated	2.000	1.74E-02	LRRC25,NPC2,SELL,SIGLEC12
CYP1A2		enzyme			1.74E-02	CYP2B6,SFTPA1
folic acid		chemical - endogenous mammalian			1.74E-02	FABP1,IFI27
stallimycin		chemical drug			1.74E-02	IFI27,ISG15
decabromobiphenyl ether		chemical toxicant			1.74E-02	CYP2B6
ethylbenzene		chemical toxicant			1.74E-02	CYP2B6
Stat dimer		complex			1.74E-02	FOS
doramapimod		chemical - kinase inhibitor			1.74E-02	CTGF
1-methyl-2-pyrrolidinone		chemical toxicant			1.74E-02	FOS
RNASEH2B		enzyme			1.74E-02	ISG15
CTDNEP1		phosphatase			1.74E-02	IFITM3
WBSCR22		enzyme			1.74E-02	FKBP5
TEX11		other			1.74E-02	FOS
endothelin receptor		group			1.74E-02	FOS
Sapk		group			1.74E-02	FOS
Lefty		group			1.74E-02	CTGF
NXF1		transporter			1.74E-02	SELL
ZNF467		other			1.74E-02	FOS
PPP1R1B		phosphatase			1.74E-02	FOS
ZFYVE9		peptidase			1.74E-02	ACTA2
KCNJ2		ion channel			1.74E-02	FOS
Nppb		other			1.74E-02	COL1A1
HSD11B2		enzyme			1.74E-02	COL1A1
mir-183		microrna			1.74E-02	EGR1
miR-1285-3p (and other miRNAs w/seed CUGGGCA)		mature microrna			1.74E-02	VIM
NACA		transcription regulator			1.74E-02	COL1A1
NUCB2		other			1.74E-02	FOS
APAF1		other			1.74E-02	VIM
CALCR		g-protein coupled receptor			1.74E-02	FOS
HCRT		other			1.74E-02	FOS
PENK		other			1.74E-02	FOS
GCLC		enzyme			1.74E-02	FOS
CHRM4		g-protein coupled receptor			1.74E-02	EGR1
ATP2A1		transporter			1.74E-02	ATP2A2
GDF5		growth factor			1.74E-02	COL1A1
CMA1		peptidase			1.74E-02	COL1A1
GTF2IRD1		transcription regulator			1.74E-02	FOS
ACP1		phosphatase			1.74E-02	FOS
PODXL		kinase			1.74E-02	VIM
TBPL1		transcription regulator			1.74E-02	FOS
TXN2		enzyme			1.74E-02	CYBB
SERPINH1		other			1.74E-02	COL1A1
gabapentin		chemical drug			1.74E-02	FOS
carboxyamido-triazole		chemical drug			1.74E-02	FOS
ketanserin		chemical drug			1.74E-02	FOS
nevirapine		chemical drug			1.74E-02	CYP2B6
ibotenic acid		chemical toxicant			1.74E-02	FOS
glabridin		chemical - endogenous non-mammalian			1.74E-02	FOS
pegintron		biologic drug			1.74E-02	ISG15
tramadol		chemical drug			1.74E-02	FOS
cromakalim		chemical drug			1.74E-02	FOS
ethyl linoleate		chemical - endogenous mammalian			1.74E-02	FADS2
nitrendipine		chemical drug			1.74E-02	CYP2B6
jasplakinolide		chemical - endogenous non-mammalian			1.74E-02	CTGF
resiniferatoxin		chemical drug			1.74E-02	FOS
phytol		chemical - endogenous non-mammalian			1.74E-02	FABP1
methyllycaconitine		chemical toxicant			1.74E-02	FOS
nor-binaltorphimine		chemical reagent			1.74E-02	FOS
ecdysterone		chemical - endogenous non-mammalian			1.74E-02	COL1A1
KITLG		growth factor			1.76E-02	CTGF,EGR1,FOS,UCP2
IL27		cytokine			1.77E-02	EGR1,FOS,VIM
H89		chemical - kinase inhibitor			1.77E-02	EGR1,FOS,UCP2
dimethyl sulfoxide		chemical drug			1.77E-02	CA3,CYP2B6,FOS
docosahexaenoic acid		chemical drug			1.81E-02	CTGF,FADS2,FOS
CpG oligonucleotide		chemical drug			1.81E-02	EGR1,IFI27,MSR1
PAF1		other			1.81E-02	IFITM3,ISG15
baicalin		chemical - endogenous non-mammalian			1.81E-02	COL1A1,TM4SF5
CAT		enzyme			1.81E-02	COL1A1,VIM
ADRA1B		g-protein coupled receptor			1.81E-02	EGR1,FOS
ADRA1D		g-protein coupled receptor			1.81E-02	EGR1,FOS
vitamin D		chemical drug			1.81E-02	CYR61,IFI27
REL		transcription regulator			1.88E-02	CR2,FOS,VIM
deoxycholate		chemical - endogenous mammalian			1.89E-02	CYP2B6,EGR1
cadmium chloride		chemical toxicant			1.89E-02	FOS,GSTM1
AICAR		chemical - endogenous mammalian			1.89E-02	ACTA2,CYP2B6
let-7		microrna			1.92E-02	ACTA2,COL1A1,VIM
fulvestrant		chemical drug		-0.686	1.95E-02	CYR61,EGR1,FOS,PTGER3
LTBR		transmembrane receptor			1.96E-02	ACTA2,CR2
NOG		growth factor			1.96E-02	CTGF,SMAD1
DKK1		growth factor			1.96E-02	ACTA2,COL1A1
ZBTB20		other			2.04E-02	CYP2B6,GPC3
ADRA1A		g-protein coupled receptor			2.04E-02	EGR1,FOS
NR1H4		ligand-dependent nuclear receptor			2.08E-02	ACTA2,CYP2B6,FABP1
TERT		enzyme			2.08E-02	CTGF,ISG15,VIM
KLF5		transcription regulator			2.11E-02	ACTA2,UCP2
DCN		other			2.11E-02	COL1A2,CTGF
levothyroxine		chemical - endogenous mammalian			2.11E-02	ATP2A2,FOS
Go 6976		chemical - kinase inhibitor			2.11E-02	CYBB,FOS
salicylic acid		chemical drug			2.11E-02	CTGF,FKBP5
glutathione		chemical - endogenous mammalian			2.11E-02	GPX3,TNFRSF8
isoproterenol		chemical drug			2.12E-02	ACTA2,FOS,UCP2
2-chloro-N(6)-(3-iodobenzyl)adenosine-5'-N-methyluronamide		chemical drug			2.17E-02	CYBB
alpha-estradiol		chemical - endogenous mammalian			2.17E-02	CYP2B6
fludrocortisone		chemical drug			2.17E-02	SELL
liraglutide		biologic drug			2.17E-02	SFTPA1
Neurotrophin		group			2.17E-02	FOS
IFN alpha receptor		complex			2.17E-02	COL1A2
olmesartan		chemical drug			2.17E-02	UCP2
DRD3		g-protein coupled receptor			2.17E-02	FOS
Gpcr		group			2.17E-02	FOS
Laminin2		complex			2.17E-02	ACTA2
RPE65		enzyme			2.17E-02	FOS
G2535		chemical reagent			2.17E-02	VIM
7S NGF		complex			2.17E-02	FOS
AGTRAP		g-protein coupled receptor			2.17E-02	FOS
CLDN1		other			2.17E-02	VIM
CCNA2		other			2.17E-02	SFTPA1
miR-382-5p (miRNAs w/seed AAGUUGU)		mature microrna			2.17E-02	VIM
mir-140		microrna			2.17E-02	VIM
MRAS		enzyme			2.17E-02	VIM
SNIP1		other			2.17E-02	SMAD1
CYSLTR1		g-protein coupled receptor			2.17E-02	FOS
WIF1		other			2.17E-02	SFRP2
GNAO1		enzyme			2.17E-02	FOS
P2RY1		g-protein coupled receptor			2.17E-02	FOS
OTUD7B		peptidase			2.17E-02	ACTA2
NME3		kinase			2.17E-02	VIM
UBA7		enzyme			2.17E-02	ISG15
PLIN2		other			2.17E-02	UCP2
SH2B2		other			2.17E-02	FOS
NRP1		transmembrane receptor			2.17E-02	ACTA2
BMX		kinase			2.17E-02	FOS
RTKN		other			2.17E-02	FOS
GLP1R		g-protein coupled receptor			2.17E-02	FOS
HIVEP2		transcription regulator			2.17E-02	FOS
TCL1A		transcription regulator			2.17E-02	FOS
SPRY4		other			2.17E-02	ISG15
CEBPZ		other			2.17E-02	COL1A2
YY2		other			2.17E-02	FOS
Nrg1		other			2.17E-02	FOS
Foxp2		transcription regulator			2.17E-02	HOPX
Ifna4		other			2.17E-02	ISG15
RFXANK		transcription regulator			2.17E-02	COL1A2
GCLM		enzyme			2.17E-02	FOS
GDF11		growth factor			2.17E-02	ATP2A2
ACTN4		other			2.17E-02	FOS
U 50488H		chemical reagent			2.17E-02	FOS
lindane		chemical drug			2.17E-02	FOS
mibefradil		chemical drug			2.17E-02	SELL
triiodothyronine, reverse		chemical - endogenous mammalian			2.17E-02	EGR1
atenolol		chemical drug			2.17E-02	ATP2A2
fenoldopam		chemical drug			2.17E-02	CYBB
butylated hydroxytoluene		chemical toxicant			2.17E-02	FOS
etidronic acid		chemical drug			2.17E-02	FOS
AD-5057		chemical drug			2.17E-02	UCP2
catechol		chemical - endogenous mammalian			2.17E-02	FOS
dexfenfluramine		chemical drug			2.17E-02	FOS
apamin		chemical toxicant			2.17E-02	FOS
phloroglucinol		chemical drug			2.17E-02	FOS
alpha-hydroxyglutarate		chemical - endogenous mammalian			2.17E-02	VIM
tyrphostin 25		chemical - kinase inhibitor			2.17E-02	COL1A1
succinylacetone		chemical - endogenous mammalian			2.17E-02	CYBB
5-hydroxytryptophan		chemical - endogenous mammalian			2.17E-02	FOS
DDX58		enzyme			2.19E-02	IFI27,ISG15
NR4A3		ligand-dependent nuclear receptor			2.19E-02	COL1A1,UCP2
NFKB2		transcription regulator			2.19E-02	CR2,FOS
salirasib		chemical drug			2.19E-02	CYP2B6,TGM2
sodium arsenite		chemical drug			2.19E-02	EGR1,FOS
thioctic acid		chemical drug			2.19E-02	FOS,UCP2
fenofibrate		chemical drug			2.23E-02	FABP1,FADS2,GLCE,UCP2
KLF2		transcription regulator			2.25E-02	CTGF,SELL,TNFRSF8
romidepsin		biologic drug			2.27E-02	EGR1,FOS
IKBKB		kinase		0.958	2.29E-02	EGR1,FOS,ISG15,PCDH7
methapyrilene		chemical drug			2.34E-02	CST3,FABP1,GSTM1
bromodeoxyuridine		chemical drug			2.35E-02	IFI27,ISG15
MAVS		other			2.35E-02	IFITM3,ISG15
MMP9		peptidase			2.35E-02	FOS,VIM
MAP3K1		kinase			2.35E-02	EGR1,FOS
IL6ST		transmembrane receptor			2.35E-02	ATP2A2,EGR1
alefacept		biologic drug			2.43E-02	FCGR3A/FCGR3B,HOPX
NTRK2		kinase			2.43E-02	FOS,VIM
IFNA1/IFNA13		cytokine			2.43E-02	IFI27,ISG15
E. coli B5 lipopolysaccharide		chemical - endogenous non-mammalian		0.763	2.44E-02	CYBB,FABP1,FOS,TGM2
RXRA		ligand-dependent nuclear receptor			2.51E-02	CYP2B6,FABP1,FADS2,FOS
TSH		complex			2.52E-02	EGR1,FOS
HIPK2		kinase			2.52E-02	EGR1,VIM
25-hydroxycholesterol		chemical reagent			2.52E-02	FOS,GPX3
NR1I2		ligand-dependent nuclear receptor			2.56E-02	CYP2B6,GSTM1,TGM2
GNRH1		other			2.60E-02	EGR1,FOS
TEAD		group			2.60E-02	CTGF
Nicotinic acetylcholine receptor		complex			2.60E-02	FOS
SERCA		group			2.60E-02	EGR1
PHF8		enzyme			2.60E-02	TGM2
DAZ2		translation regulator			2.60E-02	IFITM3
taspoglutide		biologic drug			2.60E-02	FABP1
SAMD4A		translation regulator			2.60E-02	UCP2
ITGB5		other			2.60E-02	COL1A2
LOXL2		enzyme			2.60E-02	VIM
STC1		kinase			2.60E-02	UCP2
PROK2		other			2.60E-02	FOS
(-)-arctigenin		chemical reagent			2.60E-02	MSR1
LRP2		transporter			2.60E-02	CA3
DAB2		other			2.60E-02	FOS
Irs3		other			2.60E-02	EGR1
5-(3-chloro-4-(2,3-dihydroxy-propoxy)benzylidene)-2-propylimino-3-o-tolyl-thiazolidin-4-one		chemical drug			2.60E-02	CTGF
DLG4		kinase			2.60E-02	FOS
MMP13		peptidase			2.60E-02	COL1A1
RPS6KB2		kinase			2.60E-02	ISG15
BDKRB1		g-protein coupled receptor			2.60E-02	CTGF
DDR2		kinase			2.60E-02	COL1A1
PTPRR		phosphatase			2.60E-02	FOS
PROK1		growth factor			2.60E-02	CTGF
DYNLL1		other			2.60E-02	FOS
CD160		transmembrane receptor			2.60E-02	FOS
SOX15		transcription regulator			2.60E-02	CTGF
ERBB2IP		other			2.60E-02	CHRNE
TP53BP2		other			2.60E-02	CTGF
RPS6KA3		kinase			2.60E-02	FOS
MUSK		kinase			2.60E-02	CHRNE
XPA		other			2.60E-02	FOS
AGO2		translation regulator			2.60E-02	FOS
SFTPC		other			2.60E-02	SFTPA1
SERPIND1		other			2.60E-02	EGR1
EWSR1		other			2.60E-02	FOS
RASA1		transporter			2.60E-02	FOS
ZYX		other			2.60E-02	FOS
VGF		growth factor			2.60E-02	FOS
ifosfamide		chemical drug			2.60E-02	CYP2B6
esculetin		chemical - endogenous non-mammalian			2.60E-02	COL1A1
fluphenazine		chemical drug			2.60E-02	FOS
coumarin		chemical drug			2.60E-02	AKR7A3
RWJ 67657		chemical - kinase inhibitor			2.60E-02	ACTA2
halothane		chemical drug			2.60E-02	FOS
eprosartan		chemical drug			2.60E-02	COL1A1
citalopram		chemical drug			2.60E-02	FOS
malondialdehyde		chemical toxicant			2.60E-02	COL1A1
dieldrin		chemical toxicant			2.60E-02	CYP2B6
quinapril		chemical drug			2.60E-02	CTGF
4-aminophenol		chemical - endogenous mammalian			2.60E-02	VIM
UDP-D-glucose		chemical - endogenous mammalian			2.60E-02	HYOU1
remifentanil		chemical drug			2.60E-02	FOS
Ap1		complex			2.61E-02	FOS,MSR1,TNFRSF8
benzene		chemical toxicant			2.69E-02	COL1A1,EGR1
CpG ODN 1826		chemical reagent			2.69E-02	CYBB,RGS2
metribolone		chemical reagent			2.70E-02	EGR1,FKBP5,FOS
MAPK9		kinase			2.75E-02	EGR1,FOS,GSTM1
FOXL2		transcription regulator			2.77E-02	FOS,RGS2
clozapine		chemical drug			2.77E-02	EGR1,FOS
linoleic acid		chemical - endogenous mammalian			2.86E-02	FABP1,UCP2
TAZ		enzyme			2.86E-02	CTGF,CYR61
PTHLH		other			2.86E-02	FOS,RGS2
GATA3		transcription regulator			2.89E-02	FOS,IRF6,VIM
Fcer1		complex			2.95E-02	ATP2A2,FOS
CCL2		cytokine			2.95E-02	ACTA2,FOS
miR-29b-3p (and other miRNAs w/seed AGCACCA)		mature microrna			2.95E-02	COL1A1,COL1A2
triolein		chemical drug			3.03E-02	FADS2
16,16-dimethylprostaglandin E2		chemical - endogenous mammalian			3.03E-02	FOS
abatacept		biologic drug			3.03E-02	SELL
Aldose Reductase		group			3.03E-02	MSR1
L-type Calcium Channel		complex			3.03E-02	FOS
PARP		group			3.03E-02	VIM
ZNF652		other			3.03E-02	VIM
C1orf61		other			3.03E-02	VIM
DGAT2		enzyme			3.03E-02	UCP2
MED28		other			3.03E-02	ACTA2
PRDM16		transcription regulator			3.03E-02	GPX3
WDR5		other			3.03E-02	VIM
parathyroid hormone-related protein		chemical drug			3.03E-02	FOS
hydrogel		chemical drug			3.03E-02	VIM
MGP		other			3.03E-02	ACTA2
ASCL2		transcription regulator			3.03E-02	EGR1
BAG6		enzyme			3.03E-02	COL1A1
HTR2A		g-protein coupled receptor			3.03E-02	CTGF
GPR132		g-protein coupled receptor			3.03E-02	EGR1
SERPINA3		other			3.03E-02	CTGF
miR-338-3p (miRNAs w/seed CCAGCAU)		mature microrna			3.03E-02	VIM
mir-296		microrna			3.03E-02	COL1A1
miR-320b (and other miRNAs w/seed AAAGCUG)		mature microrna			3.03E-02	VIM
miR-138-5p (miRNAs w/seed GCUGGUG)		mature microrna			3.03E-02	SLC45A3
miR-126a-5p (and other miRNAs w/seed AUUAUUA)		mature microrna			3.03E-02	SLC45A3
NUP107		transporter			3.03E-02	FOS
EGR4		transcription regulator			3.03E-02	EGR1
LGALS7/LGALS7B		other			3.03E-02	COL1A2
HAS2		enzyme			3.03E-02	ACTA2
ABCC4		transporter			3.03E-02	CYP2B6
KLF3		transcription regulator			3.03E-02	SELL
IGFBP4		other			3.03E-02	ACTA2
GRM5		g-protein coupled receptor			3.03E-02	FOS
ISG15	2.006	other			3.03E-02	IFITM3
EIF3A		other			3.03E-02	ISG15
CCR4		g-protein coupled receptor			3.03E-02	FOS
PGK1		kinase			3.03E-02	VIM
MCAM		other			3.03E-02	VIM
GALP		other			3.03E-02	FOS
G6PC		phosphatase			3.03E-02	HYOU1
GNMT		enzyme			3.03E-02	NPC2
CYBA		enzyme			3.03E-02	CYBB
cariporide		chemical drug			3.03E-02	COL1A1
raclopride		chemical drug			3.03E-02	FOS
R59949		chemical - kinase inhibitor			3.03E-02	FOS
coumestrol		chemical toxicant			3.03E-02	FOS
CITCO		chemical reagent			3.03E-02	CYP2B6
diazepam		chemical drug			3.03E-02	FOS
clonazepam		chemical drug			3.03E-02	CYP2B6
venlafaxine		chemical drug			3.03E-02	FOS
DDT		chemical toxicant			3.03E-02	CYP2B6
manidipine		chemical drug			3.03E-02	FOS
BQ 123		chemical drug			3.03E-02	CTGF
phytanic acid		chemical - endogenous mammalian			3.03E-02	FABP1
atropine		chemical drug			3.03E-02	FOS
S-allyl-L-cysteine		chemical - endogenous non-mammalian			3.03E-02	ACTA2
PLAU		peptidase			3.04E-02	CYR61,VIM
MAPK3		kinase			3.04E-02	EGR1,FOS
FOSL1		transcription regulator			3.04E-02	EGR1,FOS
NFYB		transcription regulator			3.08E-02	ACTA2,COL1A1,COL1A2,VIM
R5020		chemical reagent			3.13E-02	FKBP5,RGS2
CD38		enzyme			3.14E-02	CRELD2,SELL,VIM
tributyrin		chemical drug			3.31E-02	CTGF,CYR61
HTT		transcription regulator			3.38E-02	ACTA2,ATP2A2,EGR1,ETNPPL,FOS,GPX3,TGM2
TBP		transcription regulator			3.41E-02	COL1A1,FOS
methylmercury		chemical toxicant			3.41E-02	COL1A1,EGR1
TCR		complex			3.46E-02	EGR1,FOS,ISG15,SELL
L-cysteine		chemical - endogenous mammalian			3.46E-02	FOS
saikosaponin A		chemical reagent			3.46E-02	FOS
2-amino-5-azotoluene		chemical toxicant			3.46E-02	CYP2B6
Rap1		group			3.46E-02	FOS
triclosan		chemical drug			3.46E-02	FOS
TFIIA		complex			3.46E-02	FOS
IRF		group			3.46E-02	ISG15
ISGF3		complex			3.46E-02	ISG15
ZNF384		transcription regulator			3.46E-02	COL1A1
SOX17		transcription regulator			3.46E-02	FOS
IL-2R		complex			3.46E-02	FOS
STAG1		other			3.46E-02	PCDH7
ABCC1		transporter			3.46E-02	CYBB
ARHGEF1		other			3.46E-02	FOS
FANCA		other			3.46E-02	EGR1
MED14		transcription regulator			3.46E-02	ISG15
PDGF (family)		group			3.46E-02	VIM
TTN		kinase			3.46E-02	ATP2A2
PI3		other			3.46E-02	ACTA2
B4GALT1		enzyme			3.46E-02	COL1A1
CSNK2A1		kinase			3.46E-02	VIM
mir-26		microrna			3.46E-02	SMAD1
miR-199a-3p (and other miRNAs w/seed CAGUAGU)		mature microrna			3.46E-02	SMAD1
miR-126a-3p (and other miRNAs w/seed CGUACCG)		mature microrna			3.46E-02	SLC45A3
POU3F3		transcription regulator			3.46E-02	PTGER3
IAPP		other			3.46E-02	FOS
SDC2		other			3.46E-02	ACTA2
FRS2		other			3.46E-02	ACTA2
SCUBE3		other			3.46E-02	VIM
NEU3		enzyme			3.46E-02	EGR1
S1PR3		g-protein coupled receptor			3.46E-02	FOS
MPL		transmembrane receptor			3.46E-02	FOS
SULF1		enzyme			3.46E-02	SMAD1
PLA2G5		enzyme			3.46E-02	COL1A2
NCOA6		transcription regulator			3.46E-02	FOS
PBX2		other			3.46E-02	FOS
intralipid		chemical drug			3.46E-02	FOS
diltiazem		chemical drug			3.46E-02	FOS
allyl isothiocyanate		chemical toxicant			3.46E-02	FOS
capsazepine		chemical toxicant			3.46E-02	FOS
acrylamide		chemical toxicant			3.46E-02	FOS
flufenamic acid		chemical drug			3.46E-02	SELL
pranlukast		chemical drug			3.46E-02	EGR1
RP 73401		chemical toxicant			3.46E-02	EGR1
N-methyl-3,4-methylenedioxyamphetamine		chemical drug			3.46E-02	FOS
aplidine		biologic drug			3.46E-02	FOS
pyrogallol		chemical toxicant			3.46E-02	GPX3
cordycepin		chemical drug			3.46E-02	FOS
lead acetate		chemical toxicant			3.46E-02	GSTM1
RARB		ligand-dependent nuclear receptor			3.50E-02	EGR1,FOLR2
PPP3CA		phosphatase			3.50E-02	ATP2A2,VIM
AGN194204		chemical drug			3.51E-02	CST3,IFITM3,NPC2
STAT5B		transcription regulator			3.56E-02	ATP2A2,CYP2B6,FOS
SMARCB1		transcription regulator			3.56E-02	COL1A1,COL1A2,MYOM1
IRF3		transcription regulator			3.56E-02	IFI27,IFITM3,ISG15
EPO		cytokine			3.57E-02	EGR1,FABP1,FOS,UCP2
IRF5		transcription regulator			3.60E-02	IFITM3,ISG15
trovafloxacin		chemical drug			3.60E-02	FOS,TGM2
Tnf (family)		group			3.62E-02	CYP2B6,PTGER3,SELL
SHH		peptidase			3.62E-02	SALL1,SFRP2,SMAD1
Il3		cytokine			3.70E-02	EGR1,FOS
ionomycin		chemical reagent			3.73E-02	EGR1,FOS,RGS2
genistein		chemical drug		-1.294	3.85E-02	CFD,COL1A1,CTGF,FOS
Mir218		microrna			3.88E-02	SFRP2
4-nonylphenol		chemical toxicant			3.88E-02	FOS
Pde		group			3.88E-02	FOS
dovitinib		chemical drug			3.88E-02	CR2
IRF3 dimer		complex			3.88E-02	ISG15
HTR7		g-protein coupled receptor			3.88E-02	FOS
UCN2		other			3.88E-02	FOS
MEMO1		other			3.88E-02	FOS
NEK7		kinase			3.88E-02	ISG15
STK17A		kinase			3.88E-02	GSTO1
ROR1		kinase			3.88E-02	VIM
MTORC2		complex			3.88E-02	ISG15
AGRN		other			3.88E-02	CHRNE
PRRX1		transcription regulator			3.88E-02	FOS
MKNK1	-1.156	kinase			3.88E-02	ISG15
AGRP		other			3.88E-02	FOS
TEC		kinase			3.88E-02	FOS
mir-7		microrna			3.88E-02	MKNK1
mir-194		microrna			3.88E-02	ACTA2
HGS		other			3.88E-02	FOS
GUSB		enzyme			3.88E-02	CYR61
RFXAP		transcription regulator			3.88E-02	COL1A2
RALBP1		enzyme			3.88E-02	COL1A2
NCSTN		peptidase			3.88E-02	VIM
ALK		kinase			3.88E-02	TNFRSF8
RGCC		other			3.88E-02	ACTA2
EYA1		phosphatase			3.88E-02	SIX1
PKN1		kinase			3.88E-02	ACTA2
LAMA2		other			3.88E-02	ACTA2
UTS2R		g-protein coupled receptor			3.88E-02	MSR1
SDC1		enzyme			3.88E-02	TGM2
RFX2		transcription regulator			3.88E-02	COL1A2
HSPA1A/HSPA1B		enzyme			3.88E-02	FOS
ARHGDIA		other			3.88E-02	FOS
benazepril		chemical drug			3.88E-02	ACTA2
raltitrexed		chemical drug			3.88E-02	TMSB10/TMSB4X
domoic acid		chemical toxicant			3.88E-02	FOS
muscimol		chemical drug			3.88E-02	FOS
midazolam		chemical drug			3.88E-02	CYP2B6
rhodioloside		chemical - endogenous non-mammalian			3.88E-02	COL1A1
astressin 2B		biologic drug			3.88E-02	FOS
theophylline		chemical drug			3.88E-02	FOS
GSTP1		enzyme			3.90E-02	ETNPPL,FKBP5,SFRP2
SOX11		transcription regulator			3.99E-02	EGR1,SMAD1
methamphetamine		chemical drug			3.99E-02	EGR1,FOS
bucladesine		chemical toxicant		0.864	4.06E-02	CR2,FOS,RGS2,SFTPA1
SMAD2		transcription regulator			4.09E-02	ACTA2,CTGF
SOX1		transcription regulator			4.09E-02	FABP1,SMAD1
nifedipine		chemical drug			4.09E-02	CYP2B6,FOS
dehydroisoandrosterone		chemical - endogenous mammalian			4.09E-02	CYP2B6,FKBP5
APP		other			4.17E-02	ACTA2,CKB,CTGF,CYBB,EGR1,FOS,MSR1
TNFRSF1B		transmembrane receptor			4.20E-02	MSR1,SELL
IRAK4		kinase			4.20E-02	EGR1,FOS
imiquimod		chemical drug			4.20E-02	FOS,SELL
rottlerin		chemical toxicant			4.30E-02	COL1A1,RGS2
epinephrine		chemical - endogenous mammalian			4.30E-02	CYP2B6,SELL
beraprost		chemical drug			4.30E-02	COL1A1
Pdgfr		group			4.30E-02	VIM
Shc		group			4.30E-02	FOS
Atrial Natriuretic Peptide		group			4.30E-02	CTGF
WHSC1		enzyme			4.30E-02	FOS
EEF1A2		translation regulator			4.30E-02	CYBB
CARTPT		other			4.30E-02	FOS
NTS		other			4.30E-02	FOS
UBD		other			4.30E-02	UCP2
PIAS2		transcription regulator			4.30E-02	FOS
miR-223-3p (miRNAs w/seed GUCAGUU)		mature microrna			4.30E-02	VIM
NCK1		kinase			4.30E-02	FOS
FRMD6		other			4.30E-02	CTGF
IL9R		transmembrane receptor			4.30E-02	SELL
BCAR1		enzyme			4.30E-02	EGR1
SELE		transmembrane receptor			4.30E-02	FOS
RPS6KA4		kinase			4.30E-02	FOS
LDB1		transcription regulator			4.30E-02	SFRP2
RANBP9		other			4.30E-02	FOS
CXCR3		g-protein coupled receptor			4.30E-02	COL1A1
RNF216		other			4.30E-02	ISG15
HSPG2		enzyme			4.30E-02	ACTA2
HSF4		transcription regulator			4.30E-02	VIM
DIO2		enzyme			4.30E-02	ATP2A2
CAMK2A		kinase			4.30E-02	FOS
PELP1		other			4.30E-02	FOS
ID4		transcription regulator			4.30E-02	VIM
tranylcypromine		chemical drug			4.30E-02	FOS
carbamazepine		chemical drug			4.30E-02	CYP2B6
urea		chemical - endogenous mammalian			4.30E-02	EGR1
Trolox C		chemical drug			4.30E-02	UCP2
hydroquinone		chemical - endogenous mammalian			4.30E-02	FOS
clomipramine		chemical drug			4.30E-02	FABP1
(5-(4-N-methyl-N(2-pyridyl)amino)ethoxy)benzyl thiazolidine-2,4-dione		chemical reagent			4.30E-02	COL1A1
tolbutamide		chemical drug			4.30E-02	EGR1
nicardipine		chemical drug			4.30E-02	CYP2B6
midostaurin		chemical drug			4.30E-02	VIM
scopolamine		chemical drug			4.30E-02	FOS
allopregnanolone		chemical - endogenous mammalian			4.30E-02	FOS
BTNL2		transmembrane receptor			4.40E-02	IFITM3,SELL
SOCS3		phosphatase			4.40E-02	EGR1,FOS
FADD		other			4.40E-02	EGR1,FOS
captopril		chemical drug			4.40E-02	S100A11,TMSB10/TMSB4X
RORA		ligand-dependent nuclear receptor			4.43E-02	CYP2B6,SLC41A2,UCP2
GATA1		transcription regulator			4.43E-02	CYBB,EGR1,TGM2
USF1		transcription regulator			4.51E-02	CR2,UCP2
GAST		other			4.51E-02	EGR1,FOS
POR		enzyme			4.55E-02	CYP2B6,FADS2,GSTM1
glutamine		chemical - endogenous mammalian			4.61E-02	FOS,VIM
chenodeoxycholic acid		chemical - endogenous mammalian			4.61E-02	COL1A1,SLC5A8
GMNN		transcription regulator			4.61E-02	FABP1,SMAD1
SOX3		transcription regulator			4.61E-02	FABP1,SMAD1
imatinib		chemical drug			4.61E-02	COL1A1,CYBB
lithium		chemical drug			4.61E-02	EGR1,FOS
AG490		chemical - kinase inhibitor			4.61E-02	ACTA2,FOS
MYOD1		transcription regulator			4.68E-02	ACTA2,HSPB8,SIX1
4-hydroxyestradiol-17beta		chemical - endogenous mammalian			4.72E-02	SFRP2
Fgfr		group			4.72E-02	FOS
Rac		group			4.72E-02	FOS
NCF1		enzyme			4.72E-02	ACTA2
trypsin		group			4.72E-02	FOS
ORMDL3		other			4.72E-02	ATP2A2
Adaptor protein 1		complex			4.72E-02	CR2
SLC51A		transporter			4.72E-02	CYP2B6
CLCN5		ion channel			4.72E-02	CA3
Collagen Alpha1		group			4.72E-02	COL1A1
CST3	1.519	other			4.72E-02	FOS
CDK5R1		kinase			4.72E-02	FOS
miR-196a-5p (and other miRNAs w/seed AGGUAGU)		mature microrna			4.72E-02	COL1A1
CSK		kinase			4.72E-02	FOS
SFRP4		transmembrane receptor			4.72E-02	VIM
XRCC5		enzyme			4.72E-02	FKBP5
LIMA1		other			4.72E-02	VIM
MAPK10		kinase			4.72E-02	FOS
ADIPOR2		other			4.72E-02	UCP2
ST3-Hel2A-2		chemical reagent			4.72E-02	FOS
ACE		peptidase			4.72E-02	CTGF
RASGRF1		other			4.72E-02	FOS
MZF1		transcription regulator			4.72E-02	SELL
ITPR1		ion channel			4.72E-02	CHRNE
GFAP		other			4.72E-02	VIM
HBB		transporter			4.72E-02	COL1A2
Ncoa6		transcription regulator			4.72E-02	FOS
sevoflurane		chemical drug			4.72E-02	FOS
clioquinol		chemical drug			4.72E-02	FOS
baclofen		chemical drug			4.72E-02	FOS
putrescine		chemical - endogenous mammalian			4.72E-02	FOS
triptorelin		biologic drug			4.72E-02	FOS
KT5823		chemical - kinase inhibitor			4.72E-02	FOS
ryanodine		chemical - endogenous non-mammalian			4.72E-02	FOS
DL-fructose		chemical - endogenous mammalian			4.72E-02	SLC2A5
LDLR		transporter			4.83E-02	EGR1,MSR1
NFYA		transcription regulator			4.83E-02	COL1A2,EGR1
ATF2		transcription regulator			4.83E-02	EGR1,FOS
NOS2		enzyme			4.93E-02	ATP2A2,CFD,ISG15
26s Proteasome		complex			4.94E-02	SFTPA1,VIM
eicosapentenoic acid		chemical drug			4.94E-02	FADS2,FOS
FOXO1		transcription regulator		1.964	5.01E-02	CTGF,EGR1,FOS,SELL
