# Supplementary material for: Global liver gene expression differences in Nelore steers with divergent residual feed intake phenotypes
Source: BMC Genomics. 2015 Mar 25;16(1):242. doi: 10.1186/s12864-015-1464-x (PMC4381482; doi:10.1186/s12864-015-1464-x)
Supplement: Additional file 5: Table S3. — Mechanistic network of the inferred upstream regulator APOE. [file 12864_2015_1464_MOESM5_ESM.xls]

## Sheet: Sheet0
© 2000-2014 QIAGEN. All rights reserved.
Target	Fold Change	Molecule Type	APOE	Jnk	IFNG	Mapk	ADIPOQ	F2	TP53	SMAD3	SP1	STAT3	STAT1	FOS	ELK3	NFKB1	NFkB (complex)	YBX1	RELA	CTNNB1
ACTA2	1.360	other	Affected	Activated				Activated	Activated	Activated	Affected							Inhibited	Inhibited	Inhibited
ATP2A2	-1.112	transporter			Affected						Affected						Inhibited
C1QA	1.376	other			Activated
C1QC	1.270	other			Activated				Activated
CA3	1.402	enzyme																		Activated
CFD	1.078	peptidase																		Affected
CHRNE	1.238	transmembrane receptor			Activated
CKB	1.657	kinase							Activated		Affected
COL1A1	1.183	other	Affected	Activated	Inhibited	Affected		Activated	Activated	Activated	Activated			Affected		Inhibited		Inhibited	Inhibited	Affected
COL1A2	1.129	other			Inhibited				Inhibited	Activated	Activated	Activated				Affected	Affected	Inhibited	Inhibited
CR2	1.307	transmembrane receptor									Affected					Activated			Affected
CTGF	1.251	growth factor	Inhibited	Activated	Inhibited	Affected	Affected	Activated	Affected	Activated	Affected			Inhibited			Activated			Affected
CYBB	1.266	enzyme	Inhibited		Activated	Affected	Inhibited	Activated								Affected	Activated		Activated
CYP2B6	1.408	enzyme						Activated											Activated
CYR61	1.334	other	Inhibited					Activated	Affected								Affected			Affected
EGR1	1.268	transcription regulator	Inhibited	Activated	Activated	Activated	Activated	Activated	Inhibited	Activated	Affected	Activated	Inhibited	Inhibited	Inhibited	Activated	Activated		Affected
FCGR3A/FCGR3B	1.358	transmembrane receptor			Activated
FKBP5	-1.853	enzyme	Affected		Activated				Inhibited
FOLR2	1.128	transporter									Affected			Affected
FOS	1.114	transcription regulator	Inhibited	Activated	Activated	Activated	Inhibited	Activated	Inhibited	Activated	Activated	Activated	Activated	Inhibited	Affected	Activated	Activated	Activated	Activated	Activated
GPX3	-1.560	enzyme	Affected						Inhibited
GSTM1	1.362	enzyme							Activated
HOOK1	-1.467	other												Affected
HSPB8	1.335	kinase												Affected
IFI27	1.958	other			Activated							Affected	Activated
IFITM3	1.310	other			Activated						Activated	Activated	Activated
ISG15	2.006	other			Activated				Activated			Affected	Activated			Affected	Affected		Affected
LST1	1.175	other			Activated
MKNK1	-1.156	kinase																Inhibited
MSR1	1.501	transmembrane receptor	Inhibited		Affected		Inhibited									Activated
PCDH7	-1.616	other							Inhibited
SELL	1.413	transmembrane receptor			Activated						Activated
SFRP2	-1.792	transmembrane receptor												Affected
SFTPA1	-1.240	transporter															Affected		Affected
SIX1	-1.553	transcription regulator																		Inhibited
SLC2A5	-2.587	transporter															Affected		Affected
SMAD1	-1.164	transcription regulator	Affected		Activated					Activated
TCIRG1	1.200	enzyme	Affected
TGM2	1.174	enzyme		Activated					Activated								Activated		Activated	Affected
TMSB10/TMSB4X	1.865	other							Activated
UCP2	1.296	transporter					Affected
VIM	1.131	other							Activated	Activated	Affected	Activated		Activated			Affected			Affected
