# Supplementary material for: Global liver gene expression differences in Nelore steers with divergent residual feed intake phenotypes
Source: BMC Genomics. 2015 Mar 25;16(1):242. doi: 10.1186/s12864-015-1464-x (PMC4381482; doi:10.1186/s12864-015-1464-x)
Supplement: Additional file 6: Table S4. — Mechanistic network of the inferred upstream regulator EDN1. [file 12864_2015_1464_MOESM6_ESM.xls]

## Sheet: Sheet0
© 2000-2014 QIAGEN. All rights reserved.
Target	Fold Change	Molecule Type	EDN1	EGFR	TGFB1	IL6	FOS	CTNNB1	SP3	NFkB (complex)	SP1	NOTCH1	RELA	STAT3	NFKB1	SMAD3	TP53	EGR1	CEBPB
ACTA2	1.360	other	Activated	Affected	Activated			Inhibited	Affected		Affected	Activated	Inhibited			Activated	Activated		Activated
ATP2A2	-1.112	transporter	Activated			Affected				Inhibited	Affected							Inhibited
C1QA	1.376	other			Activated
C1QC	1.270	other			Activated												Activated
CA3	1.402	enzyme						Activated
CFD	1.078	peptidase						Affected				Activated							Inhibited
CKB	1.657	kinase									Affected						Activated
COL1A1	1.183	other		Activated	Activated		Affected	Affected	Affected		Activated	Activated	Inhibited		Inhibited	Activated	Activated	Activated	Activated
COL1A2	1.129	other	Activated		Activated				Inhibited	Affected	Activated	Inhibited	Inhibited	Activated	Affected	Activated	Inhibited	Activated	Affected
CR2	1.307	transmembrane receptor									Affected		Affected		Activated
CST3	1.519	other	Activated	Affected	Activated	Inhibited
CTGF	1.251	growth factor	Activated	Activated	Activated	Affected	Inhibited	Affected		Activated	Affected	Activated				Activated	Affected
CYBB	1.266	enzyme	Activated		Activated	Affected				Activated			Activated		Affected
CYP2B6	1.408	enzyme				Inhibited							Activated
CYR61	1.334	other			Activated			Affected		Affected		Activated					Affected
EGR1	1.268	transcription regulator	Activated	Activated	Activated	Activated	Inhibited		Affected	Activated	Affected		Affected	Activated	Activated	Activated	Inhibited	Affected
FCGR3A/FCGR3B	1.358	transmembrane receptor			Activated
FKBP5	-1.853	enzyme															Inhibited
FOLR2	1.128	transporter					Affected				Affected
FOS	1.114	transcription regulator	Activated	Activated	Activated	Activated	Inhibited	Activated	Affected	Activated	Activated	Inhibited	Activated	Activated	Activated	Activated	Inhibited		Activated
GALE	-1.198	enzyme				Affected
GLCE	-1.413	enzyme			Inhibited
GPX3	-1.560	enzyme															Inhibited
GSTM1	1.362	enzyme															Activated
HOOK1	-1.467	other					Affected
HSPB8	1.335	kinase					Affected
IFI27	1.958	other			Activated									Affected
IFITM3	1.310	other				Activated					Activated			Activated					Activated
ISG15	2.006	other								Affected			Affected	Affected	Affected		Activated
MSR1	1.501	transmembrane receptor			Inhibited	Inhibited									Activated				Affected
PCDH7	-1.616	other															Inhibited
RNASE6	1.334	enzyme				Affected
S100A11	1.205	other			Activated
SELL	1.413	transmembrane receptor	Inhibited								Activated
SFRP2	-1.792	transmembrane receptor					Affected
SFTPA1	-1.240	transporter								Affected			Affected
SIX1	-1.553	transcription regulator						Inhibited
SLC2A5	-2.587	transporter								Affected			Affected
SMAD1	-1.164	transcription regulator														Activated
TGM2	1.174	enzyme	Activated	Activated	Activated	Activated		Affected		Activated			Activated				Activated
TM4SF5	1.178	other		Activated
TMSB10/TMSB4X	1.865	other															Activated
VIM	1.131	other	Affected	Activated	Activated	Activated	Activated	Affected	Affected	Affected	Affected			Activated		Activated	Activated		Activated
