# Supplementary material for: Global liver gene expression differences in Nelore steers with divergent residual feed intake phenotypes
Source: BMC Genomics. 2015 Mar 25;16(1):242. doi: 10.1186/s12864-015-1464-x (PMC4381482; doi:10.1186/s12864-015-1464-x)
Supplement: Additional file 7: Table S5. — Mechanistic network of the inferred upstream regulator arachidonic acid. [file 12864_2015_1464_MOESM7_ESM.xls]

## Sheet: Sheet0
© 2000-2014 QIAGEN. All rights reserved.
Target	Fold Change	Molecule Type	arachidonic acid	IRS1	5-hydroxytryptamine	Insulin	prostaglandin E2	PPARA	RELA	NFkB (complex)	CREBBP	Growth hormone	FOXO3	NFKB1	FOS	SP1	CSHL1	CTNNB1	Creb
ACTA2	1.360	other					Inhibited		Inhibited							Affected	Activated	Inhibited
ATP2A2	-1.112	transporter								Inhibited						Affected			Inhibited
C1QA	1.376	other						Inhibited
CA3	1.402	enzyme				Activated											Affected	Activated
CFD	1.078	peptidase																Affected
CKB	1.657	kinase														Affected
COL1A1	1.183	other				Activated	Inhibited		Inhibited			Affected		Inhibited	Affected	Activated		Affected
COL1A2	1.129	other	Activated						Inhibited	Affected	Activated			Affected		Activated
CR2	1.307	transmembrane receptor							Affected					Activated		Affected
CTGF	1.251	growth factor			Activated		Inhibited			Activated			Activated		Inhibited	Affected	Activated	Affected
CYBB	1.266	enzyme			Activated	Inhibited		Activated	Activated	Activated	Affected			Affected
CYP2B6	1.408	enzyme						Inhibited	Activated								Inhibited
CYR61	1.334	other								Affected	Affected		Affected					Affected
EGR1	1.268	transcription regulator	Activated	Activated	Activated	Activated	Activated		Affected	Activated	Affected	Activated	Activated	Activated	Inhibited	Affected			Activated
FABP1	1.390	transporter	Activated					Activated
FADS2	1.785	enzyme	Inhibited			Activated		Activated
FKBP5	-1.853	enzyme										Inhibited
FOLR2	1.128	transporter													Affected	Affected
FOS	1.114	transcription regulator	Activated	Activated	Activated	Activated	Activated	Activated	Activated	Activated	Activated	Activated	Activated	Activated	Inhibited	Activated	Activated	Activated	Affected
GSTM1	1.362	enzyme										Inhibited
HOOK1	-1.467	other													Affected
HSPB8	1.335	kinase													Affected				Affected
IFITM3	1.310	other						Affected								Activated
ISG15	2.006	other							Affected	Affected	Affected			Affected
MSR1	1.501	transmembrane receptor												Activated
RGS2	1.721	other	Activated				Activated				Affected								Affected
SELL	1.413	transmembrane receptor														Activated
SFRP2	-1.792	transmembrane receptor		Affected											Affected
SFTPA1	-1.240	transporter				Activated			Affected	Affected	Affected
SIX1	-1.553	transcription regulator																Inhibited
SLC2A5	-2.587	transporter				Inhibited			Affected	Affected
TGM2	1.174	enzyme							Activated	Activated								Affected
UCP2	1.296	transporter	Activated	Affected	Activated	Activated	Activated	Activated					Activated
VIM	1.131	other	Activated							Affected					Activated	Affected		Affected
